# Supplementary material for: Pingwei Powder alleviates high-fat diet-induced colonic inflammation by modulating microbial metabolites SCFAs
Source: Front Cell Infect Microbiol. 2025 Sep 16;15:1628488. doi: 10.3389/fcimb.2025.1628488 (PMC12479493; doi:10.3389/fcimb.2025.1628488)
Supplement: Supplementary Table 1 — Primers for qRT-PCR. [file Table1.xlsx]

## Sheet: Table 1. Primers for qRT-PCR
Genes	Forward (5′−3′)	Reverse (5′−3′)
IL-6	CCACTCCCAACAGACCTGTCTA	CTGCAAGCCAGTTTGGTAGCATC
TNF-α	GGTGCCTATGTCTCAGCCTCTT	GCCATAGAACTGATGAGAGGGAG
IL-1β	TGGACCTTCCAGGATGAGGAC	GTTCATCTCGGAGCCTGTAGTG
IL-17	CATCCCTCAAAGCTCAGCGTG	CGGTGGAGAGTCCAGGGTGACG
GAPDH	AGGTCGGTGTGAACGGATTTG	TGTAGACCATGTAGTTGAGGTCA

## Sheet: Table 2. Components of PWP
Index	Compounds	Class I	Class II	Formula	Q1 (Da)	Q3 (Da)	Molecular weight (Da)	Ionization model	Level	CAS	cpd_ID	PWS	kegg_map
Zmhp002640	6-Hydroxykaempferol-3-O-Rutinoside-6-O-glucoside	Flavonoids	Flavonols	C33H40O21	773.21	303.05	772.206	[M+H]+	2	-	-	3.43097e+06	-
Wbwp006397	(3r,4r)-3-(2h-1,3-benzodioxol-5-ylmethyl)-4-[(4-hydroxy-3-methoxyphenyl)methyl]oxolan-2-one*	Lignans and Coumarins	Lignans	C20H20O6	357.13	307.1	356.126	[M+H]+	1	-	-	540351	-
Sayp006468	Acutissimalignan B*	Lignans and Coumarins	Lignans	C20H20O6	357.13	307.1	356.126	[M+H]+	1	-	-	640362	-
zjbp110804	6,7-dimethoxy-2-[2-(4'-hydroxy-3'-methoxyphenyl)ethyl]chromone	Others	Chromone	C20H20O6	357.13	307.1	356.126	[M+H]+	1	-	-	497079	-
Lmmp001947	Gossypetin-3-O-glucoside*	Flavonoids	Flavonols	C21H20O13	481.1	319.05	480.09	[M+H]+	3	-	-	322500	-
Lmfp003403	Quercetagetin-7-O-glucoside(Quercetagitrin)*	Flavonoids	Flavonols	C21H20O13	481.1	319.05	480.09	[M+H]+	3	548-75-4	-	313082	-
Lmjp002461	Quercetin-3-O-neohesperidoside*	Flavonoids	Flavonols	C27H30O16	611.16	303.05	610.153	[M+H]+	1	29662-79-1	-	3.94593e+06	-
Lmsp004166	Quercetin-3-O-glucoside-7-O-rhamnoside*	Flavonoids	Flavonols	C27H30O16	611.16	303.05	610.153	[M+H]+	1	-	-	5.15402e+06	-
Zbnp004170	Eriodictyol-3'-O-glucoside*	Flavonoids	Flavanones	C21H22O11	451.12	289.07	450.116	[M+H]+	3	-	-	1.58224e+06	-
Lmsp004301	3',5,5',7-Tetrahydroxyflavanone-7-O-glucoside*	Flavonoids	Flavanones	C21H22O11	451.12	289.07	450.116	[M+H]+	3	-	-	1.18122e+06	-
Cmxp003975	Okanin-4'-O-glucoside(Marein)*	Flavonoids	Chalcones	C21H22O11	451.12	289.07	450.116	[M+H]+	3	535-96-6	-	1.15032e+06	-
Wagp010678	5-Hydroxy-3,3',4',5',7-Pentamethoxyflavone*	Flavonoids	Flavonols	C20H20O8	389.12	359.08	388.116	[M+H]+	1	5084-19-5	-	6.11545e+06	-
pmp000113	5-Demethylnobiletin; 5-Hydroxy-6,7,8,3',4'-Pentamethoxyflavone*	Flavonoids	Flavones	C20H20O8	389.12	359.08	388.116	[M+H]+	1	2174-59-6	-	7.30384e+06	-
Wagp010987	Gossypetin 3,7,8,3',4'-pentamethyl ether*	Flavonoids	Flavonols	C20H20O8	389.12	359.08	388.116	[M+H]+	1	-	-	1.93506e+07	-
Wagp005333	Limocitrin 5-[6''-(3-Hydroxy-3-Methylglutaryl)Glucoside]*	Flavonoids	Flavonols	C29H32O17	653.17	347.08	652.164	[M+H]+	1	-	-	6.44319e+07	-
Lajp005530	Gardenin C malonyl glucoside*	Flavonoids	Flavones	C29H32O17	653.17	347.08	652.164	[M+H]+	1	-	-	6.22376e+07	-
Lcfp001119	cis-Zeatin-O-glucoside	Alkaloids	Alkaloids	C16H23N5O6	382.17	220.12	381.165	[M+H]+	1	71866-93-8	-	6.62931e+06	-
Wahlp02159	D-Pantothenic Acid 4'-O-Beta-Glucoside	Others	Vitamin	C15H27NO10	382.17	220.12	381.163	[M+H]+	1	29588-37-2	-	6.73721e+06	-
HJAP058	5,6,7,4'-Tetramethoxyflavanone	Flavonoids	Flavanones	C19H20O6	345.1	284.07	344.126	[M+H]+	3	2569-77-9	C15118	183121	-
mws1474	5,7-Dihydroxy-3',4',5'-trimethoxyflavone	Flavonoids	Flavones	C18H16O7	345.1	284.07	344.09	[M+H]+	3	18103-42-9	C19807	480060	-
Wbwp008548	[(1R,2S)-1-(1,3-benzodioxol-5-yl)-2-methyl-3-oxobutyl]4-hydroxy-3-methoxybenzoate	Lignans and Coumarins	Lignans	C20H20O7	373.13	343.08	372.121	[M+H]+	1	-	-	8.6831e+07	-
Zajp007311	3',4',5',5,7-Pentamethoxyflavone*	Flavonoids	Flavones	C20H20O7	373.13	343.08	372.121	[M+H]+	1	53350-26-8	-	8.38117e+07	-
Lmsp003161	Kaempferol-3-O-sophoroside-7-O-rhamnoside*	Flavonoids	Flavonols	C33H40O20	757.22	287.06	756.211	[M+H]+	3	-	-	428956	-
pmp001105	Kaempferol-3-O-neohesperidoside-7-O-glucoside*	Flavonoids	Flavonols	C33H40O20	757.22	287.06	756.211	[M+H]+	3	-	-	398915	-
Zblp003644	corchoinoside C	Quinones	PhenAnthraquinones	C19H30O8	387.2	207.14	386.194	[M+H]+	3	-	-	2.20299e+06	-
Lscp211210	Neosedumoside II	Others	Others	C19H30O8	387.2	207.14	386.194	[M+H]+	3	-	-	2.96422e+06	-
Wagp004981	Limocitrin 3-Glucoside	Flavonoids	Flavonols	C23H24O13	509.13	347.08	508.122	[M+H]+	1	-	-	1.28671e+07	-
Zbsp004862	Syringetin-3-O-glucoside*	Flavonoids	Flavonols	C23H24O13	509.13	347.08	508.122	[M+H]+	1	40039-49-4	-	1.37642e+07	-
Smcp001137	naphthisoxazol A	Alkaloids	Alkaloids	C11H9NO2	188.07	118.06	187.063	[M+H]+	1	-	-	4.92705e+07	-
Hmmp007513	5,7-Dihydroxy-6,3',4',5'-tetramethoxyflavone (Arteanoflavone)*	Flavonoids	Flavones	C19H18O8	375.11	345.06	374.1	[M+H]+	1	68710-17-8	-	1.38505e+06	-
Wagp009413	5,7-Dihydroxy-3,4',6,8-tetramethoxyflavone*	Flavonoids	Flavonols	C19H18O8	375.11	345.06	374.1	[M+H]+	1	50461-86-4	-	1.36299e+06	-
pme3017	2-Aminoisobutyric acid	Organic acids	Organic acids	C4H9NO2	104.07	58.07	103.063	[M+H]+	3	62-57-7	C03665	1.31299e+07	-
MWS00204g	N-Ethylglycine	Amino acids and derivatives	Amino acids and derivatives	C4H9NO2	104.07	58.07	103.063	[M+H]+	3	627-01-0	-	1.34223e+07	-
Zblp005777	N-trans-ferulicacidacylp-hydroxyphenylethylamine*	Alkaloids	Phenolamine	C18H19NO4	314.14	177.06	313.131	[M+H]+	1	-	-	1.82406e+06	-
MWStz221	N-Cis-Feruloyltyramine*	Alkaloids	Phenolamine	C18H19NO4	314.14	177.06	313.131	[M+H]+	1	80510-09-4	-	1.87245e+06	-
Lmgp004731	Genistein-7-O-galactoside*	Flavonoids	Isoflavones	C21H20O10	433.11	271.06	432.106	[M+H]+	1	-	-	3.75552e+06	-
MWSslk002	Sophoricoside*	Flavonoids	Isoflavones	C21H20O10	433.11	271.06	432.106	[M+H]+	1	152-95-4	-	3.94911e+06	-
Haxp004538	Acteoside; Verbascoside*	Phenolic acids	Phenolic acids	C29H36O15	625.21	163.04	624.205	[M+H]+	1	61276-17-3	C10501	6.1295e+06	-
MWS1792	Butylamine	Alkaloids	Alkaloids	C4H11N	74.1	57.07	73.0891	[M+H]+	3	109-73-9	-	25121.5	-
MWS2050	1-Aminopropan-2-ol	Alkaloids	Alkaloids	C3H9NO	76.08	58.07	75.0684	[M+H]+	3	78-96-6	C05771	42899.9	-
pme2292	Putrescine	Alkaloids	Alkaloids	C4H12N2	89.11	72.08	88.1	[M+H]+	3	110-60-1	C00134	4.78167e+06	ko00330,ko00470,ko00480,ko00960,ko01060,ko01064,ko01100,ko01110,ko02010,ko04974
MWSmce645	2-(Aminooxy)Acetic Acid	Alkaloids	Alkaloids	C2H5NO3	92.03	60.02	91.0269	[M+H]+	3	645-88-5	-	201107	-
pma6298	3-Hydroxypyridine	Alkaloids	Pyridine alkaloids	C5H5NO	96.04	68.05	95.0371	[M+H]+	3	109-00-2	-	741605	-
MWSmce460	2-Piperidone	Alkaloids	Piperidine alkaloids	C5H9NO	100.08	56.05	99.0684	[M+H]+	3	675-20-7	-	949350	-
Lmbp001290	2-Hydroxy-2-methylbutanenitrile	Alkaloids	Alkaloids	C5H9NO	100.08	55.05	99.0684	[M+H]+	3	122045-29-8	C18796	76659.8	ko00460,ko01110
Lmqp000873	Succinic anhydride	Organic acids	Organic acids	C4H4O3	101.02	55.02	100.016	[M+H]+	3	108-30-5	C19524	981357	-
MWStz073	5-Hydroxy-2-pyrrolidinone	Alkaloids	Pyrrole alkaloids	C4H7NO2	102.05	84.05	101.048	[M+H]+	3	62312-55-4	-	38085.8	-
MWS1840	Triethylamine	Alkaloids	Alkaloids	C6H15N	102.13	58.07	101.12	[M+H]+	3	121-44-8	C14691	14873.7	-
pme1841	Cadaverine	Alkaloids	Alkaloids	C5H14N2	103.12	86.1	102.116	[M+H]+	3	462-94-2	C01672	4.84303e+06	ko00310,ko00470,ko00480,ko00960,ko01060,ko01064,ko01100,ko01110,ko01120,ko04974
pmb0484	Choline	Alkaloids	Alkaloids	C5H14NO+	104.11	60.08	104.107	[M]+	3	62-49-7	C00114	8.30742e+07	ko00260,ko00552,ko00564,ko01100,ko02010,ko04725,ko04976,ko05231
MWS00327g	L-Isoserine	Amino acids and derivatives	Amino acids and derivatives	C3H7NO3	106.05	60.04	105.043	[M+H]+	3	632-13-3	-	294616	-
pme2433	Diethanolamine	Alkaloids	Alkaloids	C4H11NO2	106.09	88.08	105.079	[M+H]+	3	111-42-2	C06772	21107.2	ko00564
mws1599	2-Picolylamine	Alkaloids	Pyridine alkaloids	C6H8N2	109.08	92.05	108.069	[M+H]+	2	3731-51-9	C17926	117903	-
MWStz696	3-Hydroxy-2-methylpyridine	Alkaloids	Pyridine alkaloids	C6H7NO	110.06	82.06	109.053	[M+H]+	2	1121-25-1	-	1.08884e+06	-
pme1936	Creatinine	Alkaloids	Alkaloids	C4H7N3O	114.07	86.07	113.059	[M+H]+	3	60-27-5	C00791	121246	ko00330,ko01100
Hahp000801	alanine betaine	Alkaloids	Alkaloids	C5H11NO2	118.08	72.08	117.079	[M+H]+	2	-	-	1.39437e+07	-
mws0256	L-Valine	Amino acids and derivatives	Amino acids and derivatives	C5H11NO2	118.09	72.08	117.079	[M+H]+	2	72-18-4	C00183	4.86851e+07	ko00280,ko00290,ko00311,ko00460,ko00770,ko00966,ko00970,ko01060,ko01063,ko01100,ko01110,ko01210,ko01230,ko01240,ko02010,ko04974,ko04978,ko05230
MWSmce607	DL-Threonine	Amino acids and derivatives	Amino acids and derivatives	C4H9NO3	120.07	56.05	119.058	[M+H]+	3	80-68-2	-	38381.5	-
pmp001287	N-Benzylmethylene isomethylamine	Alkaloids	Alkaloids	C8H9N	120.08	103.05	119.073	[M+H]+	1	-	-	1.61017e+07	-
Lcfp036464	Indoline	Alkaloids	Plumerane	C8H9N	120.08	103.05	119.073	[M+H]+	2	496-15-1	-	1.61932e+07	-
Wcdp000970	acetophenone	Others	Others	C8H8O	121.06	103.05	120.058	[M+H]+	1	98-86-2	C07113	2.63667e+06	ko00642,ko01120,ko01220
Lmbp000728	(S)-2-Phenyloxirane*	Others	Others	C8H8O	121.06	77.04	120.058	[M+H]+	1	20780-54-5	C20782	1.49475e+07	ko00643,ko01100,ko01120
pmb0069	Benzamide	Alkaloids	Alkaloids	C7H7NO	122.06	105.03	121.053	[M+H]+	3	55-21-0	C09815	725467	ko00627,ko01120
MWSslk106	2-Phenylethylamine	Alkaloids	Benzylphenylethylamine alkaloids	C8H11N	122.1	105.07	121.089	[M+H]+	3	156-28-5	C05332	653344	ko00360,ko01100
mws0133	Nicotinamide	Others	Vitamin	C6H6N2O	123.06	80.05	122.048	[M+H]+	1	98-92-0	C00153	4.87898e+07	ko00760,ko01100,ko01240,ko04212,ko04977
pme0490	Nicotinic acid (Vitamin B3)	Others	Vitamin	C6H5NO2	124.04	78.03	123.032	[M+H]+	2	59-67-6	C00253	1.04717e+07	ko00760,ko00960,ko01060,ko01064,ko01100,ko01110,ko01120,ko01240,ko05133
pmb0302	2-Aminoethylphosphonate	Others	Others	C2H8NO3P	126.03	96.97	125.024	[M+H]+	3	2041-14-7	C03557	52781.6	ko00440,ko01100,ko01120,ko02010
mws0572	5-Methylcytosine	Nucleotides and derivatives	Nucleotides and derivatives	C5H7N3O	126.07	109.04	125.059	[M+H]+	3	554-01-8	C02376	216208	ko00240,ko01100
MWSHC20158	5-Methoxyfurfural*	Others	Aldehyde compounds	C6H6O3	127.04	53.04	126.032	[M+H]+	1	21300-07-2	-	1.60163e+07	-
MWS20172	5-Hydroxymethylfurfural*	Others	Aldehyde compounds	C6H6O3	127.04	53.04	126.032	[M+H]+	1	67-47-0	C11101	1.58619e+07	ko00365,ko01120
mws0251	Thymine	Nucleotides and derivatives	Nucleotides and derivatives	C5H6N2O2	127.05	110.02	126.043	[M+H]+	3	65-71-4	C00178	240198	ko00240,ko01100,ko01232
Zmbp000449	Epigoitrin	Others	Others	C5H7NOS	130.03	70.07	129.025	[M+H]+	3	1072-93-1	-	2.27558e+08	-
Zmmp000635	4,5-Dehydro-L-leucine	Amino acids and derivatives	Amino acids and derivatives	C6H11NO2	130.09	84.08	129.079	[M+H]+	1	-	-	2.06457e+08	-
WaTKp01741	4-Ethynylbenzaldehyde	Others	Aldehyde compounds	C9H6O	131.05	103.05	130.042	[M+H]+	2	63697-96-1	-	434858	-
pmb0501	Agmatine	Alkaloids	Alkaloids	C5H14N4	131.13	114.1	130.122	[M+H]+	3	306-60-5	C00179	185431	ko00330,ko00999,ko01100,ko01110
pme0274	6-Aminocaproic acid	Organic acids	Organic acids	C6H13NO2	132.1	69.07	131.095	[M+H]+	2	60-32-2	C02378	3.11906e+07	ko00930,ko01100,ko01120
pmp001198	6-Deoxyfagomine	Alkaloids	Piperidine alkaloids	C6H13NO2	132.1	57.03	131.095	[M+H]+	1	197449-09-5	-	5.97931e+06	-
mws1587	L-Norleucine*	Amino acids and derivatives	Amino acids and derivatives	C6H13NO2	132.1	86.1	131.095	[M+H]+	1	327-57-1	C01933	1.46222e+08	-
HX1348	2-hydroxymethyl-D-ribono-γ-lactone	Others	Others	C5H8O4	133.05	69.03	132.042	[M+H]+	3	-	-	294226	-
mws4532g	D-Ornithine	Amino acids and derivatives	Amino acids and derivatives	C5H12N2O2	133.1	70.07	132.09	[M+H]+	3	348-66-3	-	94698.8	-
MWSmce701	4-Ethylbenzaldehyde	Others	Aldehyde compounds	C9H10O	135.08	79.05	134.073	[M+H]+	3	4748-78-1	-	331436	-
Zmdp000972	S-Methyl-L-cysteine	Amino acids and derivatives	Amino acids and derivatives	C4H9NO2S	136.04	91.05	135.035	[M+H]+	3	1187-84-4	C22040	2.22248e+06	ko02010
Waptp01054	4-(2-aminoethenyl)phenol*	Alkaloids	Alkaloids	C8H9NO	136.07	91.05	135.068	[M+H]+	2	-	-	2.11629e+06	-
Lmgp000659	2-Phenylacetamide*	Alkaloids	Alkaloids	C8H9NO	136.08	91.05	135.068	[M+H]+	2	103-81-1	C02505	2.03239e+06	ko00360,ko00643,ko01100,ko01120
pme0033	Hypoxanthine	Nucleotides and derivatives	Nucleotides and derivatives	C5H4N4O	137.05	119.04	136.038	[M+H]+	3	68-94-0	C00262	1.71422e+06	ko00230,ko01100,ko01232
MWS1852	4-Methoxybenzaldehyde	Others	Aldehyde compounds	C8H8O2	137.06	94.04	136.052	[M+H]+	3	123-11-5	C10761	416644	-
MWSmce625	2,3,5,6-Tetramethylpyrazine; Ligustrazine	Alkaloids	Alkaloids	C8H12N2	137.11	55.05	136.1	[M+H]+	3	1124-11-4	-	170378	-
pme1002	L-Tyramine	Alkaloids	Alkaloids	C8H11NO	138.09	103.05	137.084	[M+H]+	1	51-67-2	C00483	1.25006e+07	ko00350,ko00680,ko00950,ko01060,ko01063,ko01100,ko01110,ko01240,ko04080,ko04974
pme2828	4-Nitrophenol	Others	Others	C6H5NO3	140.03	98.96	139.027	[M+H]+	3	100-02-7	C00870	6.82174e+07	ko00627,ko01120
pma2987	Histidinol	Alkaloids	Alkaloids	C6H11N3O	142.1	124.09	141.09	[M+H]+	3	501-28-0	C00860	1.01039e+07	ko00340,ko01100,ko01110,ko01230
pmb0764	4-Methyl-5-thiazoleethanol	Others	Others	C6H9NOS	144.05	113.03	143.041	[M+H]+	2	137-00-8	C04294	4.88351e+06	ko00730,ko01100,ko01240
MWSmce157	Stachydrine	Alkaloids	Pyrrole alkaloids	C7H13NO2	144.1	58.06	143.095	[M+H]+	1	471-87-4	C10172	1.2161e+08	-
MWS3020	N-Acetylcadaverine	Alkaloids	Alkaloids	C7H16N2O	145.13	86.1	144.126	[M+H]+	3	32343-73-0	-	387779	-
Wcjp002598	8-hydroxyquinoline	Alkaloids	Quinoline alkaloids	C9H7NO	146.06	91.05	145.053	[M+H]+	1	148-24-3	C19434	797465	-
mws0103	Indole-3-carboxaldehyde	Alkaloids	Plumerane	C9H7NO	146.06	91.05	145.053	[M+H]+	1	487-89-8	C08493	2.3152e+06	-
Lmqp000427	N-Methyl-Trans-4-Hydroxy-L-Proline	Amino acids and derivatives	Amino acids and derivatives	C6H11NO3	146.08	82.07	145.074	[M+H]+	3	4252-82-8	-	4.27182e+06	-
Safp001018	3-Carboxypropyltrimethylammonium	Others	Others	C7H15NO2	146.12	87.04	145.11	[M+H]+	2	6249-56-5	-	1.06509e+07	-
Zbqp002364	N,N-Dimethyl-L-Valine	Amino acids and derivatives	Amino acids and derivatives	C7H15NO2	146.12	100.11	145.11	[M+H]+	3	2812-32-0	-	208221	-
mws0017	Spermidine	Alkaloids	Alkaloids	C7H19N3	146.17	72.08	145.158	[M+H]+	3	124-20-9	C00315	93425.7	ko00330,ko00410,ko00480,ko00940,ko01053,ko01100,ko02010,ko04976
mws1012	Coumarin	Lignans and Coumarins	Coumarins	C9H6O2	147.04	103.05	146.037	[M+H]+	3	91-64-5	C05851	38202.9	ko00999,ko01110
pme0193	L-Glutamine	Amino acids and derivatives	Amino acids and derivatives	C5H10N2O3	147.08	84.04	146.069	[M+H]+	3	56-85-9	C00064	1.32562e+07	ko00220,ko00230,ko00240,ko00250,ko00470,ko00630,ko00750,ko00910,ko00970,ko01060,ko01100,ko01120,ko01230,ko01232,ko01240,ko02010,ko02020,ko04724,ko04727,ko04964,ko04974,ko04978,ko05230
pme0026	L-Lysine	Amino acids and derivatives	Amino acids and derivatives	C6H14N2O2	147.11	84.08	146.106	[M+H]+	3	56-87-1	C00047	1.18398e+07	ko00300,ko00310,ko00470,ko00780,ko00960,ko00970,ko00997,ko01060,ko01064,ko01100,ko01110,ko01120,ko01210,ko01230,ko02010,ko04974
pme0014	L-Glutamic acid	Amino acids and derivatives	Amino acids and derivatives	C5H9NO4	148.06	84.04	147.053	[M+H]+	3	56-86-0	C00025	3.42794e+06	ko00220,ko00250,ko00330,ko00332,ko00340,ko00430,ko00470,ko00480,ko00524,ko00630,ko00650,ko00660,ko00860,ko00910,ko00970,ko00997,ko00998,ko01060,ko01064,ko01100,ko01110,ko01120,ko01200,ko01210,ko01230,ko01240,ko02010,ko02020,ko04068,ko04072,ko04080,ko04216,ko04540,ko04713,ko04720,ko04721,ko04723,ko04724,ko04727,ko04730,ko04742,ko04964,ko04974,ko05014,ko05016,ko05017,ko05022,ko05030,ko05031,ko05033…
MWSmce572	Cinnamamide	Alkaloids	Alkaloids	C9H9NO	148.08	103.06	147.068	[M+H]+	3	22031-64-7	-	33700.2	-
MWSmce463	Mesitaldehyde	Others	Aldehyde compounds	C10H12O	149.1	65.04	148.089	[M+H]+	3	487-68-3	-	111114	-
Latp011219	3,5-Dimethyl-2,3-dihydrobenzofuran	Others	Others	C10H12O	149.1	121.06	148.088	[M+H]+	3	-	-	3.22955e+06	-
pme1210	L-Methionine	Amino acids and derivatives	Amino acids and derivatives	C5H11NO2S	150.06	61.01	149.051	[M+H]+	3	63-68-3	C00073	354507	ko00270,ko00470,ko00966,ko00970,ko00999,ko01060,ko01070,ko01100,ko01110,ko01210,ko01230,ko01240,ko01523,ko04974,ko04978,ko05230
MWSmce557	2-Acetyl-3-ethylpyrazine	Alkaloids	Alkaloids	C8H10N2O	151.09	109.08	150.079	[M+H]+	3	32974-92-8	-	28983.3	-
pme1109	Guanine	Nucleotides and derivatives	Nucleotides and derivatives	C5H5N5O	152.06	135.03	151.049	[M+H]+	1	73-40-5	C00242	2.13462e+07	ko00230,ko01100,ko01232
MWS00216g	L-Phenylalaninol	Amino acids and derivatives	Amino acids and derivatives	C9H13NO	152.11	91.06	151.1	[M+H]+	2	3182-95-4	-	615974	-
MWS2984	8-Azaguanine	Nucleotides and derivatives	Nucleotides and derivatives	C4H4N6O	153.05	136.03	152.045	[M+H]+	3	134-58-7	-	2.19641e+06	-
MWS1734	Anisic acid; 4-Methoxybenzoic acid	Phenolic acids	Phenolic acids	C8H8O3	153.05	109.06	152.047	[M+H]+	3	100-09-4	C02519	135564	ko00362,ko01120,ko01220
MWSmce500	2-Hydroxy-4-Methoxybenzaldehyde	Others	Aldehyde compounds	C8H8O3	153.05	65.04	152.047	[M+H]+	3	673-22-3	-	15997.4	-
MWS0687	1-Methyl-6-Oxo-1,6-Dihydropyridine-3-Carboxamide	Alkaloids	Pyridine alkaloids	C7H8N2O2	153.07	108.04	152.059	[M+H]+	3	701-44-0	C05842	53560.1	ko00760,ko01100
Lmyp004084	Perillyl alcohol	Terpenoids	Monoterpenoids	C10H16O	153.13	107.09	152.12	[M+H]+	3	57717-97-2	C22272	555918	-
MWSslk102	6-Chloropurine	Nucleotides and derivatives	Nucleotides and derivatives	C5H3ClN4	155.01	119.04	154.005	[M+H]+	3	87-42-3	-	41783.3	-
mws0254	L-Histidine	Amino acids and derivatives	Amino acids and derivatives	C6H9N3O2	156.08	110.07	155.07	[M+H]+	1	71-00-1	C00135	1.1317e+07	ko00340,ko00404,ko00410,ko00470,ko00970,ko01060,ko01065,ko01100,ko01110,ko01230,ko02010,ko04974,ko05230
Zbzp000519	Retronecine	Alkaloids	Pyrrole alkaloids	C8H13NO2	156.1	110.07	155.095	[M+H]+	2	480-85-3	C06177	4.26047e+06	ko00960,ko01064,ko01110
Lwhp010633	Echinopsine	Alkaloids	Quinoline alkaloids	C10H9NO	160.08	115.05	159.068	[M+H]+	3	83-54-5	-	60093.3	-
Zmdp000917	δ-Guanidinovaleric acid	Organic acids	Organic acids	C6H13N3O2	160.11	114.04	159.101	[M+H]+	3	462-93-1	-	993701	-
Lmqp003022	2,3-Dihydro-1,4-naphthoquinone	Quinones	Quinones	C10H8O2	161.06	133.07	160.052	[M+H]+	2	21545-31-3	-	149477	-
NK10246260	2,4-Dihydroxyquinoline	Alkaloids	Quinoline alkaloids	C9H7NO2	162.06	116.05	161.048	[M+H]+	3	86-95-3	C16716	228066	ko00996,ko01063
mws1346	L-Homoglutamic acid	Amino acids and derivatives	Amino acids and derivatives	C6H11NO4	162.08	98.06	161.069	[M+H]+	3	1118-90-7	C00956	463393	ko00300,ko00310,ko00311,ko01100,ko01110,ko01120,ko01210,ko01230
Lmcp000282	L-Carnitine	Alkaloids	Alkaloids	C7H15NO3	162.11	85.03	161.105	[M+H]+	3	541-15-1	C00318	1.72513e+06	ko04714,ko04976,ko05415
Lmxp004495	8-Hydroxycoumarin	Lignans and Coumarins	Coumarins	C9H6O3	163.04	89.04	162.032	[M+H]+	3	2442-31-1	-	2.05589e+06	-
Lmqp008175	Methyl Cinnamate	Phenolic acids	Phenolic acids	C10H10O2	163.08	103.05	162.068	[M+H]+	3	103-26-4	C06358	283006	-
MWSmce664	Anabasine	Alkaloids	Pyridine alkaloids	C10H14N2	163.12	118.07	162.116	[M+H]+	2	13078-04-1	C06180	2.05002e+06	ko00960,ko01064,ko01110
MWSCX017	4-hydroxyphenyl acrylaldehyde	Others	Aldehyde compounds	C9H8O3	165.05	119.05	164.047	[M+H]+	3	-	-	1.85768e+06	-
Wbmp003302	Frambinone	Others	Ketone compounds	C10H12O2	165.09	91.05	164.084	[M+H]+	3	-	-	309805	-
mws0459	Eugenol	Others	Others	C10H12O2	165.09	105.07	164.084	[M+H]+	3	97-53-0	C10453	83595.9	ko00940
pme2617	L-Methionine Sulfoxide	Amino acids and derivatives	Amino acids and derivatives	C5H11NO3S	166.05	102.06	165.046	[M+H]+	2	3226-65-1	C02989	3.27832e+06	ko00270,ko01100
MWS4525	6-O-methylguanine	Nucleotides and derivatives	Nucleotides and derivatives	C6H7N5O	166.07	124.05	165.065	[M+H]+	1	20535-83-5	-	745309	-
pmp000724	Pseudoephedrine	Alkaloids	Alkaloids	C10H15NO	166.12	121.06	165.115	[M+H]+	1	90-82-4	C02765	1.01529e+06	ko00996,ko01063,ko01100
Lmdp003146	Rhododendrol	Others	Alcohol compounds	C10H14O2	167.11	93.07	166.099	[M+H]+	1	501-96-2	C17690	992396	-
MWS20142	Rugulolide C	Others	Others	C10H14O2	167.11	91.05	166.099	[M+H]+	3	-	-	1.15972e+06	-
NK10253223	2-Amino-3-methoxybenzoic acid	Phenolic acids	Phenolic acids	C8H9NO3	168.06	94.06	167.058	[M+H]+	3	3177-80-8	C05831	8.63526e+06	ko00380
mws3109	4-Hydroxy-L-phenylglycine	Amino acids and derivatives	Amino acids and derivatives	C8H9NO3	168.07	123.04	167.058	[M+H]+	3	32462-30-9	-	173913	-
Wahlp01379	3-Methoxytyramine*	Alkaloids	Phenolamine	C9H13NO2	168.1	91.05	167.095	[M+H]+	2	554-52-9	C05587	1.91226e+08	ko00350,ko00965,ko01063,ko01100,ko04728
Wmhp000055	2,5-Dimethoxybenzoquinone*	Quinones	Quinones	C8H8O4	169.05	65.04	168.042	[M+H]+	3	3117-03-1	-	3.34302e+06	-
Hmbp001276	Gallacetophenone	Others	Ketone compounds	C8H8O4	169.05	65.03	168.042	[M+H]+	3	528-21-2	-	2.99156e+06	-
MWSslk149	5-Methoxysalicylic acid	Phenolic acids	Phenolic acids	C8H8O4	169.05	95.05	168.042	[M+H]+	3	2612-02-4	-	29866	-
pme1383	Pyridoxine	Others	Vitamin	C8H11NO3	170.08	134.06	169.074	[M+H]+	1	65-23-6	C00314	5.00917e+06	ko00750,ko01100,ko01120,ko01240
WaTKp10280	Palutropone	Terpenoids	Sesquiterpenoids	C12H12O	173.1	158.07	172.089	[M+H]+	2	81916-09-8	-	151616	-
pme0253	N-Acetyl-L-leucine	Amino acids and derivatives	Amino acids and derivatives	C8H15NO3	174.11	86.1	173.105	[M+H]+	2	1188-21-2	C02710	735944	-
pme3009	trans-Aconitic acid	Organic acids	Organic acids	C6H6O6	175.02	98.98	174.016	[M+H]+	3	4023-65-8	C02341	3.01526e+06	ko00660,ko01100
mws1401	L-Theanine	Amino acids and derivatives	Amino acids and derivatives	C7H14N2O3	175.11	84.04	174.1	[M+H]+	3	3081-61-6	C01047	321052	-
MWS04412	N(6),N(6)-Dimethyl-L-lysine	Amino acids and derivatives	Amino acids and derivatives	C8H18N2O2	175.12	70.07	174.137	[M+H]+	2	2259-86-1	-	3.63361e+07	-
pme0008	L-Citrulline	Amino acids and derivatives	Amino acids and derivatives	C6H13N3O3	176.1	113.07	175.096	[M+H]+	3	372-75-8	C00327	2.49875e+06	ko00220,ko01100,ko01110,ko01230
Waptp02740	6-Methoxycoumarin*	Lignans and Coumarins	Coumarins	C10H8O3	177.05	89.04	176.047	[M+H]+	1	-	-	1.8824e+07	-
Wcop004851	5,6-dimethyl-2-benzofuran-1,3-dione	Terpenoids	Sesquiterpenoids	C10H8O3	177.05	117.03	176.047	[M+H]+	3	5999-20-2	-	4.88531e+06	-
mws1075	7-Methoxycoumarin	Lignans and Coumarins	Coumarins	C10H8O3	177.05	121.06	176.047	[M+H]+	1	531-59-9	C09268	205632	-
pme2836	5-Hydroxytryptophol	Alkaloids	Plumerane	C10H11NO2	178.09	160.08	177.079	[M+H]+	3	154-02-9	-	106095	-
Wbsp004755	Methyl Hydroxycinnamate	Phenolic acids	Phenolic acids	C10H10O3	179.07	119.05	178.063	[M+H]+	1	80540-55-2	-	1.02366e+06	-
Lhhp005648	3,4-Methylenedioxy cinnamyl alcohol*	Others	Alcohol compounds	C10H10O3	179.07	91.05	178.063	[M+H]+	1	17581-86-1	-	1.44659e+06	-
MWS00123g	L-Homophenylalanine	Amino acids and derivatives	Amino acids and derivatives	C10H13NO2	180.1	91.06	179.095	[M+H]+	3	943-73-7	C17235	704441	ko00400,ko00966,ko01100,ko01110,ko01210
MWS1939	9-Fluorenone	Others	Ketone compounds	C13H8O	181.06	152.06	180.058	[M+H]+	3	486-25-9	C06712	1.06242e+06	ko00624,ko01100,ko01120
mws0663	1,7-Dimethylxanthine	Nucleotides and derivatives	Nucleotides and derivatives	C7H8N4O2	181.07	124.05	180.065	[M+H]+	3	611-59-6	C13747	89010	ko00232,ko01060,ko01100,ko01110,ko01120
Zjyp110109	oxyphyllone F	Terpenoids	Sesquiterpenoids	C11H16O2	181.12	121.1	180.115	[M+H]+	3	-	-	653084	-
Wasdp05532	5-hydroxy-4a-methyl-4,4a,5,6,7,8-hexahydronaphthalen-2(3h)-one	Terpenoids	Monoterpenoids	C11H16O2	181.12	107.09	180.115	[M+H]+	1	4242-00-6	-	1.0574e+06	-
mws0250	L-Tyrosine*	Amino acids and derivatives	Amino acids and derivatives	C9H11NO3	182.08	136.08	181.074	[M+H]+	1	60-18-4	C00082	4.88491e+07	ko00130,ko00261,ko00350,ko00360,ko00400,ko00401,ko00460,ko00680,ko00730,ko00940,ko00950,ko00965,ko00966,ko00970,ko00997,ko00998,ko00999,ko01055,ko01059,ko01060,ko01063,ko01100,ko01110,ko01210,ko01230,ko01240,ko04728,ko04916,ko04917,ko04974,ko05012,ko05030,ko05031,ko05034,ko05230
MWS04559g	3-Hydroxy-L-phenylalanine*	Amino acids and derivatives	Amino acids and derivatives	C9H11NO3	182.08	136.08	181.074	[M+H]+	1	587-33-7	C20807	4.71092e+07	-
MWSmce587	2,6-Dimethoxybenzoic acid	Phenolic acids	Phenolic acids	C9H10O4	183.06	165.06	182.058	[M+H]+	3	1466-76-8	-	77407.8	-
Wagp006039	2-Hexylphosphoric Acid	Others	Others	C6H15O4P	183.08	98.98	182.071	[M+H]+	3	-	-	303726	-
pme2596	4-Pyridoxic acid	Others	Vitamin	C8H9NO4	184.06	148.04	183.053	[M+H]+	2	82-82-6	C00847	528117	ko00750,ko01100,ko01120
MWStz389	Cyclo(Ser-Pro)	Amino acids and derivatives	Amino acids and derivatives	C8H12N2O3	185.09	70.07	184.085	[M+H]+	2	1355217-25-2	-	462848	-
mws1668	Angelicin	Lignans and Coumarins	Coumarins	C11H6O3	187.04	131.05	186.032	[M+H]+	3	523-50-2	C09060	15872.5	ko00999,ko01061,ko01110
Lcsp000520	Alanylproline	Amino acids and derivatives	Amino acids and derivatives	C8H14N2O3	187.11	70.07	186.1	[M+H]+	3	13485-59-1	-	1.11082e+06	-
pme0122	N6-Acetyl-L-lysine	Amino acids and derivatives	Amino acids and derivatives	C8H16N2O3	189.12	126.09	188.116	[M+H]+	2	692-04-6	C02727	389624	ko00310,ko01100
pme3388	Homoarginine	Amino acids and derivatives	Amino acids and derivatives	C7H16N4O2	189.13	144.1	188.127	[M+H]+	2	156-86-5	C01924	2.47852e+06	-
Zmmp001429	Glycyl-L-leucine	Amino acids and derivatives	Amino acids and derivatives	C8H16N2O3	189.13	86.1	188.116	[M+H]+	3	-	C02155	2.96147e+06	-
Zmzp000145	Trimethyllysine	Amino acids and derivatives	Amino acids and derivatives	C9H20N2O2	189.16	84.08	188.153	[M+H]+	2	23284-33-5	C03793	7.88368e+06	ko00310,ko01100
Ladp002935	3-quinolinecarboxylic acid*	Alkaloids	Quinoline alkaloids	C10H7NO3	190.05	144.04	189.043	[M+H]+	2	-	-	395789	-
pme2244	3-Indolepropionic acid	Alkaloids	Plumerane	C11H11NO2	190.09	118.07	189.079	[M+H]+	3	830-96-6	C22236	148680	-
mws0193	L-Homocitrulline	Amino acids and derivatives	Amino acids and derivatives	C7H15N3O3	190.12	84.08	189.111	[M+H]+	3	1190-49-4	C02427	1.53602e+06	-
ML10198935	N-Methylserotonin	Alkaloids	Plumerane	C11H14N2O	191.12	160.08	190.111	[M+H]+	3	1134-01-6	C06212	599726	ko00380
MWStz025	1-Methoxyindole-3-Carboxylic Acid	Alkaloids	Plumerane	C10H9NO3	192.06	146.06	191.058	[M+H]+	3	91913-76-7	-	36007.4	-
Lmyp003387	2-Oxo-3,4-dihydro-1H-quinoline-3-carboxylic acid	Alkaloids	Quinoline alkaloids	C10H9NO3	192.07	146.06	191.058	[M+H]+	3	246867-17-4	-	283437	-
Cmyp001700	Hydrohydrastinine*	Alkaloids	Isoquinoline alkaloids	C11H13NO2	192.1	177.08	191.095	[M+H]+	1	494-55-3	-	2.26662e+07	-
MWSmce159	6,7-Dihydroxy-4-methylcoumarin	Lignans and Coumarins	Coumarins	C10H8O4	193.05	147.04	192.042	[M+H]+	3	529-84-0	-	58272.7	-
MWSHC20172	Isoscopoletin (6-Hydroxy-7-Methoxycoumarin)	Lignans and Coumarins	Coumarins	C10H8O4	193.05	178.03	192.042	[M+H]+	1	776-86-3	C18079	4.77486e+06	ko00999
MWSmce221	5,7-Dihydroxy-4-methylcoumarin	Lignans and Coumarins	Coumarins	C10H8O4	193.05	91.05	192.042	[M+H]+	3	2107-76-8	-	432783	-
Walbp04045	7-Methoxy-6-methyldihydrocoumarin	Lignans and Coumarins	Coumarins	C11H12O3	193.08	105.07	192.078	[M+H]+	1	-	-	1073881	-
Lasp003143	1,4-Benzodioxin-6-propanol	Lignans and Coumarins	Lignans	C11H12O3	193.09	105.07	192.078	[M+H]+	1	-	-	1.41904e+07	-
Wcgp004153	(1R,2R)-2-hydroxy-1-methyl-2,3-dihydro-1H-indene-5-carboxylic acid	Others	Others	C11H12O3	193.09	105.07	192.079	[M+H]+	3	-	-	2.24462e+06	-
MWS0686	5,6-Dihydroxy-1H-indole-2-carboxylic acid	Alkaloids	Plumerane	C9H7NO4	194.04	121.03	193.037	[M+H]+	3	4790-08-3	C04185	21539.6	ko00350,ko01100
Yamp002097	1-[2-(Furan-2-yl)-2-oxoethyl]pyrrolidin-2-One	Alkaloids	Alkaloids	C10H11NO3	194.08	136.07	193.074	[M+H]+	3	-	-	2.19535e+06	-
MWS1933	N-(2-Methylbenzoyl)glycine	Amino acids and derivatives	Amino acids and derivatives	C10H11NO3	194.08	119.05	193.074	[M+H]+	3	42013-20-7	-	363013	-
Waptp03409	6-Hydroxy-7-Methoxychromanon*	Lignans and Coumarins	Coumarins	C10H10O4	195.06	117.03	194.057	[M+H]+	2	-	-	1.67895e+06	-
Lmjp101403	3ξ-(1ξ-Hydroxyethyl)-7-hydroxy-1-isobenzofuranone	Others	Others	C10H10O4	195.07	117.03	194.058	[M+H]+	3	-	-	1.34596e+07	-
mws2218	Caffeine	Alkaloids	Alkaloids	C8H10N4O2	195.09	83.06	194.08	[M+H]+	3	58-08-2	C07481	21843.2	ko00232,ko01060,ko01065,ko01100,ko01110,ko01120
MWStz661	Neocnidilide*	Others	Lactones	C12H18O2	195.14	79.05	194.131	[M+H]+	2	4567-33-3	C17002	98870	-
MWS2410	4-Hydroxyhippurate	Amino acids and derivatives	Amino acids and derivatives	C9H9NO4	196.06	121.03	195.053	[M+H]+	2	2482-25-9	-	106797	-
zjgp122335	2-(5-hexene-1,3-diynyl)-5-(1-propylyne)-thiophene	Others	Others	C13H8S	197.04	152.06	196.035	[M+H]+	2	-	-	706143	-
MWSHC20102	3-Hydroxy-1-(4-Hydroxy-3-Methoxyphenyl)Propan-1-One	Others	Ketone compounds	C10H12O4	197.08	151.04	196.074	[M+H]+	2	2196-18-1	-	2.0135e+06	-
MWSmce364	Xanthoxylin	Phenolic acids	Phenolic acids	C10H12O4	197.08	151.07	196.074	[M+H]+	2	90-24-4	C10726	302637	-
Lmjp004816	Loliolide*	Terpenoids	Monoterpenoids	C11H16O3	197.12	133.1	196.11	[M+H]+	1	5989-02-6	-	8.67812e+06	-
MWStz083	Cyclo(D-Val-L-Pro)	Amino acids and derivatives	Amino acids and derivatives	C10H16N2O2	197.13	70.07	196.121	[M+H]+	3	27483-18-7	-	209109	-
Lmxp000429	Hercynine	Alkaloids	Alkaloids	C9H15N3O2	198.12	95.06	197.116	[M+H]+	2	534-30-5	-	6.38023e+06	-
Wagp010286	2-(1-Pentenyl)quinoline	Alkaloids	Quinoline alkaloids	C14H15N	198.13	142.06	197.12	[M+H]+	3	5715-00-4	-	126870	-
MWS1741	4,4'-Methylenedianiline	Alkaloids	Alkaloids	C13H14N2	199.12	106.06	198.116	[M+H]+	3	101-77-9	C14288	117855	-
Wagp008829	3-(3-Methyl-2-Butenoyl)-1H-Indole	Alkaloids	Plumerane	C13H13NO	200.11	158.06	199.1	[M+H]+	3	-	-	22073.4	-
MWSmce200	Bergaptol	Lignans and Coumarins	Coumarins	C11H6O4	203.03	147.04	202.027	[M+H]+	3	486-60-2	C00758	318268	ko00999,ko01061,ko01110
Wasyqp1413	Imino-Tryptophan	Amino acids and derivatives	Amino acids and derivatives	C11H10N2O2	203.08	157.08	202.074	[M+H]+	1	-	C21124	734585	ko00404,ko01100,ko01110
pmb0130	Acetryptine	Alkaloids	Plumerane	C12H14N2O	203.12	144.08	202.111	[M+H]+	3	3551-18-6	-	102883	-
Zbqp001937	2,6-diamino-7-methyl-5-oxooctanoic acid	Amino acids and derivatives	Amino acids and derivatives	C9H18N2O3	203.14	130.05	202.132	[M+H]+	1	-	-	227098	-
Zbqp002313	4-amino-5-(butylamino)-5-oxopentanoic acid	Amino acids and derivatives	Amino acids and derivatives	C9H18N2O3	203.14	84.04	202.132	[M+H]+	2	-	-	857536	-
MWS1844	2-Pentyl-3-phenyl-2-propenal	Others	Aldehyde compounds	C14H18O	203.14	129.07	202.136	[M+H]+	3	122-40-7	C12288	15819.6	-
NK10251888	NG,NG-Dimethyl-L-arginine	Amino acids and derivatives	Amino acids and derivatives	C8H18N4O2	203.15	70.07	202.143	[M+H]+	3	30315-93-6	C03626	3.07918e+06	-
ZbWp000749	ethyl-L-arginine	Amino acids and derivatives	Amino acids and derivatives	C8H18N4O2	203.15	70.07	202.143	[M+H]+	2	-	-	3.2176e+06	-
MWS201444	Gln-Gly	Amino acids and derivatives	Amino acids and derivatives	C7H13N3O4	204.1	84.04	203.091	[M+H]+	3	2650-65-9	-	3.28193e+07	-
WaXYp03282	1-(4-(2-hydroxyethyl)-1H-indol-3-yl)ethan-1-one	Alkaloids	Plumerane	C12H13NO2	204.1	186.09	203.094	[M+H]+	2	-	-	503351	-
MWS201419	Lys-Gly	Amino acids and derivatives	Amino acids and derivatives	C8H17N3O3	204.13	84.08	203.127	[M+H]+	3	7563-03-3	-	2.6864e+07	-
Walbp01952	6-Hydroxykynurenic acid*	Alkaloids	Quinoline alkaloids	C10H7NO4	206.04	160.04	205.037	[M+H]+	2	3778-29-8	-	801869	-
Cmqp003383	Gentianamine	Alkaloids	Pyridine alkaloids	C11H11NO3	206.08	146.06	205.074	[M+H]+	3	22952-54-1	C09961	258581	-
MWStz152	2-(Acetylamino)-3-phenyl-2-propenoic acid	Alkaloids	Alkaloids	C11H11NO3	206.08	118.07	205.074	[M+H]+	2	5469-45-4	-	275740	-
MWS20966	S-methyl-L-thiocitrulline	Amino acids and derivatives	Amino acids and derivatives	C7H15N3O2S	206.1	116.07	205.089	[M+H]+	3	209589-59-3	-	54608.8	-
mws1076	Scoparone	Lignans and Coumarins	Coumarins	C11H10O4	207.07	151.08	206.058	[M+H]+	1	120-08-1	C09311	7.72405e+06	ko00999
pmp001236	Clove chromone	Others	Chromone	C11H10O4	207.07	121.03	206.058	[M+H]+	3	-	-	70954.9	-
Wcfp003695	Oleracone B	Others	Others	C13H18O2	207.14	95.08	206.131	[M+H]+	3	-	-	2.66975e+07	-
MWSslk120	N-Acetyl-DL-phenylalanine	Amino acids and derivatives	Amino acids and derivatives	C11H13NO3	208.1	120.08	207.089	[M+H]+	3	2901-75-9	-	4.26939e+06	-
mws1014	Fraxetin (7,8-Dihydroxy-6-methoxycoumarin)	Lignans and Coumarins	Coumarins	C10H8O5	209.04	149.02	208.037	[M+H]+	3	574-84-5	C09265	252249	ko00999,ko01110
MWSmce332	3,4-Dimethoxycinnamic acid	Phenolic acids	Phenolic acids	C11H12O4	209.08	191.07	208.074	[M+H]+	3	2316-26-9	-	56606	-
MWSmce644	4-Acetoxy-3-Ethoxybenzaldehyde	Others	Aldehyde compounds	C11H12O4	209.08	93.03	208.074	[M+H]+	3	72207-94-4	-	175659	-
Lcfp121026	N-p-hydroxybenxoylputrescine	Alkaloids	Phenolamine	C11H16N2O2	209.13	121.03	208.121	[M+H]+	2	-	-	232564	-
Lsjp211201	3S-3-hydroxy-β-damascon	Terpenoids	Monoterpenoids	C13H20O2	209.15	137.1	208.146	[M+H]+	3	-	-	1.24783e+06	-
Hmcp003783	1-Acetyl-β-carboline	Alkaloids	Plumerane	C13H10N2O	211.09	193.07	210.079	[M+H]+	1	-	-	370408	-
Zmjp003163	Jasmonic acid	Organic acids	Organic acids	C12H18O3	211.13	55.05	210.126	[M+H]+	2	77026-92-7	C08491	302482	ko00592,ko01060,ko01070,ko01100,ko01110,ko04075
Lcfp094149	10-hydroxy-6,10-dimethylundeca-5,8-dien-2-one	Others	Ketone compounds	C13H22O2	211.17	109.1	210.162	[M+H]+	1	65017-84-7	-	8.1411e+06	-
pmb0128	δ-Tridecalactone	Others	Lactones	C13H24O2	213.18	81.07	212.178	[M+H]+	3	7370-92-5	-	114568	-
MWSHC2026	Lycoperodine-1	Alkaloids	Alkaloids	C12H12N2O2	217.1	144.08	216.09	[M+H]+	3	42438-90-4	-	2.45973e+07	-
pme0170	N-Acetyl-L-Arginine	Amino acids and derivatives	Amino acids and derivatives	C8H16N4O3	217.13	158.08	216.122	[M+H]+	2	155-84-0	-	5.36577e+06	-
MWS201403	Lys-Ala	Amino acids and derivatives	Amino acids and derivatives	C9H19N3O3	218.15	84.08	217.143	[M+H]+	3	17043-71-9	-	319328	-
Wagp006865	2,3-Dihydroxanthotoxin	Lignans and Coumarins	Coumarins	C12H10O4	219.07	161.06	218.058	[M+H]+	1	3779-03-1	-	316212	-
Wasdp05932	5,8-dimethoxy-3-methylnaphthalen-1-ol	Quinones	Quinones	C13H14O3	219.1	189.09	218.094	[M+H]+	1	50559-08-5	-	629877	-
mws0677	N-Acetyl-5-hydroxytryptamine	Alkaloids	Plumerane	C12H14N2O2	219.11	160.08	218.106	[M+H]+	3	1210-83-9	C00978	67707	ko00380,ko01100,ko01110
Qmyp101126	Nicosesquiterpene E	Terpenoids	Sesquiterpenoids	C14H18O2	219.14	145.1	218.131	[M+H]+	3	-	-	1.40854e+06	-
Sajp008214	pterosin B	Terpenoids	Sesquiterpenoids	C14H18O2	219.14	173.1	218.131	[M+H]+	3	34175-96-7	-	42365.9	-
Qagp003587	N-Monocinnamoylputrescine*	Alkaloids	Phenolamine	C13H18N2O	219.15	131.05	218.142	[M+H]+	3	-	-	669211	-
Lskp211392	Libocedrine B	Terpenoids	Sesquiterpenoids	C15H22O	219.17	145.1	218.167	[M+H]+	3	-	-	387946	-
Lmmp102002	1-Cis-5-trans-germacrone	Terpenoids	Sesquiterpenoids	C15H22O	219.17	121.1	218.167	[M+H]+	2	-	-	1.53448e+06	-
Rfp165621	Solavetivone	Alkaloids	Alkaloids	C15H22O1	219.17	145.1	218.167	[M+H]+	3	54878-25-0	-	141774	-
Qatp009455	Cyclocolorenone	Terpenoids	Sesquiterpenoids	C15H22O	219.17	119.08	218.167	[M+H]+	2	-	-	146596	-
Walp006246	8-Methoxy-6,7-Methylenedioxycoumarin	Lignans and Coumarins	Coumarins	C11H8O5	221.05	135.05	220.037	[M+H]+	2	81558-03-4	-	254569	-
Wbjp001169	o-Carboxy-5-hydroxytryptamine	Alkaloids	Alkaloids	C11H12N2O3	221.09	130.06	220.085	[M+H]+	1	-	-	2.5717e+06	-
Sasp001236	7-Hydroxy-tryptophan*	Amino acids and derivatives	Amino acids and derivatives	C11H12N2O3	221.09	130.06	220.085	[M+H]+	1	-	-	5.17012e+06	-
Zjyp102940	Oxyphyllone C	Terpenoids	Sesquiterpenoids	C14H20O2	221.15	119.09	220.146	[M+H]+	3	-	-	2.32692e+06	-
Hmyp009288	Epinootkatol	Terpenoids	Sesquiterpenoids	C15H24O	221.18	163.15	220.183	[M+H]+	1	-	-	192191	-
Wasdp05671	Santalol A	Terpenoids	Sesquiterpenoids	C15H24O	221.19	81.07	220.183	[M+H]+	3	-	-	242322	-
Qmyp101308	Anhydro-β-rotunol	Terpenoids	Sesquiterpenoids	C15H24O	221.19	95.08	220.183	[M+H]+	3	-	-	782849	-
Wdzp006786	alismol	Terpenoids	Sesquiterpenoids	C15H24O	221.19	107.09	220.183	[M+H]+	3	87827-55-2	-	2.5048e+06	-
zjbp111633	14-hydroxy-α-humulene	Terpenoids	Sesquiterpenoids	C15H24O	221.19	105.07	220.183	[M+H]+	3	-	-	2.24651e+06	-
Qmjp081309	Spathulenol*	Terpenoids	Sesquiterpenoids	C15H24O	221.19	147.12	220.183	[M+H]+	1	6750-60-3	-	2.30288e+06	-
Sacp008256	isoshyobunone*	Terpenoids	Sesquiterpenoids	C15H24O	221.19	147.12	220.183	[M+H]+	1	21698-46-4	-	4.57064e+06	-
Zjyp102913	Isocyperol*	Terpenoids	Sesquiterpenoids	C15H24O	221.19	147.12	220.183	[M+H]+	1	20085-00-1	-	748438	-
Sacp007567	preisocalamenediol	Terpenoids	Sesquiterpenoids	C15H24O	221.19	119.08	220.183	[M+H]+	1	25645-19-6	-	835109	-
Zjyp102914	(1R,4aR,7R,8aR)-1,4a,8a-trimethyl-7-(prop-1-en-2-yl)-deca-hydronaphthalen-1-ol	Terpenoids	Sesquiterpenoids	C15H24O	221.19	147.12	220.183	[M+H]+	1	-	-	326085	-
Hmyp009454	Nootkatol	Terpenoids	Sesquiterpenoids	C15H24O	221.19	119.08	220.183	[M+H]+	3	50763-67-2	C17915	216194	-
Sacp008354	epishyobunone	Terpenoids	Sesquiterpenoids	C15H24O	221.19	119.09	220.183	[M+H]+	2	39020-72-9	-	186400	-
zjbp111616	9β,10β-epoxyeremophila-11(13)-en	Terpenoids	Sesquiterpenoids	C15H24O	221.19	109.1	220.183	[M+H]+	3	-	-	143724	-
MWSslk194	7-Hydroxy-4-methyl-8-nitrocoumarin	Lignans and Coumarins	Coumarins	C10H7NO5	222.04	148.05	221.032	[M+H]+	3	19037-69-5	-	90271.7	-
Hmyp002656	Methyl dioxindole-3-acetate	Alkaloids	Plumerane	C11H11NO4	222.08	130.06	221.069	[M+H]+	3	57061-18-4	-	507379	-
mws4174	N-Acetyl-D-mannosamine	Others	Saccharides	C8H15NO6	222.1	138.05	221.09	[M+H]+	3	7772-94-3	C00645	57225.9	ko00520,ko00541,ko01100,ko01250
Lmjp002764	Umckalin (7-hydroxy-5,6-dimethoxycoumarin)	Lignans and Coumarins	Coumarins	C11H10O5	223.06	190.03	222.053	[M+H]+	3	43053-62-9	-	68713.8	-
mws1639	Isofraxidin	Lignans and Coumarins	Coumarins	C11H10O5	223.06	190.03	222.053	[M+H]+	1	486-21-5	C17480	157912	-
Smbp006069	5,7-Dimethoxy-8-hydroxycoumarin; Leptodactylone	Lignans and Coumarins	Coumarins	C11H10O5	223.06	190.03	222.053	[M+H]+	3	61899-44-3	C09271	603481	-
mws5042	L-Glycyl-L-phenylalanine*	Amino acids and derivatives	Amino acids and derivatives	C11H14N2O3	223.11	120.09	222.1	[M+H]+	3	721-66-4	-	3.99519e+06	-
Qmyp122114	Ent-7(11)-selinen-4-ol*	Terpenoids	Sesquiterpenoids	C15H26O	223.21	149.13	222.198	[M+H]+	2	-	-	1.43575e+06	-
mws0520	N-Acetyl-L-tyrosine	Amino acids and derivatives	Amino acids and derivatives	C11H13NO4	224.09	136.08	223.084	[M+H]+	3	537-55-3	-	409557	-
Lasp003707	Acropyrone	Phenolic acids	Phenolic acids	C11H12O5	225.08	119.05	224.069	[M+H]+	3	-	-	335835	-
MWSHC2042	(2E)-3-(1-Hydroxy-2,6,6-trimethyl-4-oxo-2-cyclohexen-1-yl)-2-propenoic acid	Terpenoids	Sesquiterpenoids	C12H16O4	225.11	123.04	224.105	[M+H]+	3	26690-86-8	-	1.60791e+06	-
Lmmp003517	Solatuberenol A	Others	Others	C13H20O3	225.15	95.08	224.141	[M+H]+	3	-	-	8.11064e+06	-
Lmwp102712	5Z,8Z-tetradecadienoic acid	Lipids	Free fatty acids	C14H24O2	225.19	67.06	224.178	[M+H]+	3	39039-37-7	-	1.28364e+06	-
Wbsp000191	3,7,11-trimethyl-2-oxa-6,10,13-triazatricyclo[7.3.1.05,13]tridecane	Alkaloids	Alkaloids	C12H23N3O	226.19	180.18	225.184	[M+H]+	2	-	-	19702.3	-
Cmsp002787	3,4'-Dihydroxy-3',5'-dimethoxypropiophenone	Others	Ketone compounds	C11H14O5	227.09	181.05	226.084	[M+H]+	2	136196-47-9	-	78209	-
Lmyp003951	3,4-Dihydroxy-3-methoxypropiophenone	Others	Ketone compounds	C11H14O5	227.09	181.09	226.084	[M+H]+	2	-	-	1.95636e+06	-
Lmhp001430	Cyclo(Pro-Glu)	Amino acids and derivatives	Amino acids and derivatives	C10H14N2O4	227.1	116.07	226.095	[M+H]+	2	-	-	1.17805e+06	-
pme0116	N-beta-alanyl-L-histidine	Amino acids and derivatives	Amino acids and derivatives	C9H14N4O3	227.11	156.08	226.107	[M+H]+	3	305-84-0	C00386	18224.4	ko00340,ko00410,ko01100
Hmcp002354	Crenatine	Alkaloids	Plumerane	C14H14N2O	227.13	121.01	226.111	[M+H]+	2	26585-14-8	-	173532	-
HJAP051	3-(3,4,5-Trimethoxyphenyl)propan-1-ol	Others	Alcohol compounds	C12H18O4	227.13	181.09	226.12	[M+H]+	1	-	-	1.04143e+06	-
Lmqp003432	6,9-Dihydroxy-7-megastigmen-3-one	Terpenoids	Sesquiterpenoids	C13H22O3	227.16	121.1	226.157	[M+H]+	2	-	-	226258	-
MWS1909	2-Pentadecanone	Others	Ketone compounds	C15H30O	227.24	55.05	226.23	[M+H]+	3	2345-28-0	-	57992.5	-
Zahp011321	N-Isobutyl Decanamide	Alkaloids	Alkaloids	C14H29NO	228.23	228.24	227.225	[M+H]+	3	73785-31-6	-	87307.4	-
Lmwp102013	Dehydrolindestrenolide	Terpenoids	Sesquiterpenoids	C15H16O2	229.12	173.13	228.115	[M+H]+	1	-	-	213800	-
Zmtp007670	1-Oxo-9-desoxycacalol	Terpenoids	Sesquiterpenoids	C15H16O2	229.12	123.04	228.115	[M+H]+	1	-	-	78965.5	-
Wacyp01167	(6-amino-3-oxohexan-2-yl)proline	Amino acids and derivatives	Amino acids and derivatives	C11H20N2O3	229.15	142.09	228.147	[M+H]+	1	-	-	1.57012e+07	-
Lmhp001461	L-Prolyl-L-Leucine	Amino acids and derivatives	Amino acids and derivatives	C11H20N2O3	229.15	70.07	228.147	[M+H]+	1	52899-07-7	-	1.25813e+06	-
MWS201414	Pro-Asn	Amino acids and derivatives	Amino acids and derivatives	C9H15N3O4	230.11	70.07	229.106	[M+H]+	2	107856-82-6	-	1.04254e+06	-
Yygp007578	Atractylenolactam	Alkaloids	Sesquiterpene alkaloids	C15H19NO	230.15	230.16	229.147	[M+H]+	2	-	-	846348	-
Wcdp004275	Lauramine oxide	Others	Others	C14H31NO	230.25	57.07	229.241	[M+H]+	3	1643-20-5	-	72072.2	-
Walp007095	2-Amino-7-methyltridecan-1-ol*	Lipids	Sphingolipids	C14H31NO	230.25	62.06	229.241	[M+H]+	3	-	-	15582.6	-
MWS201415	Pro-Asp	Amino acids and derivatives	Amino acids and derivatives	C9H14N2O5	231.1	70.07	230.09	[M+H]+	3	85227-98-1	-	6.72347e+07	-
MWSmce160	Demethylsuberosin	Lignans and Coumarins	Coumarins	C14H14O3	231.1	175.04	230.094	[M+H]+	2	21422-04-8	C18083	1.57692e+06	ko00999,ko01061,ko01110
MWSHC2028	(1S,3S)-1-Methyl-1,2,3,4-tetrahydro-β-carboline-3-carboxylic acid	Alkaloids	Plumerane	C13H14N2O2	231.11	158.1	230.106	[M+H]+	3	40678-46-4	-	2.81325e+06	-
Lmcp006589	Shizukanolide A	Terpenoids	Sesquiterpenoids	C15H18O2	231.14	185.13	230.131	[M+H]+	3	70578-36-8	-	2.50385e+06	-
MWSmce661	Atractylenolide I	Terpenoids	Sesquiterpenoids	C15H18O2	231.14	185.13	230.131	[M+H]+	3	73069-13-3	C17885	26247.1	-
MWSmce084	Fraxinellone	Others	Ketone compounds	C14H16O3	233.11	187.11	232.11	[M+H]+	2	28808-62-0	-	30848.2	-
Lalp006596	1,10-Didehydrolubimin	Terpenoids	Sesquiterpenoids	C15H20O2	233.15	173.1	232.146	[M+H]+	3	-	-	64378.8	-
zjzp121605	(1S,4R)-7-hydroxycalamenen-3-one	Terpenoids	Sesquiterpenoids	C15H20O2	233.15	187.15	232.146	[M+H]+	1	-	-	2.17955e+06	-
Lmjp009734	Glechomanolide*	Terpenoids	Sesquiterpenoids	C15H20O2	233.15	131.09	232.146	[M+H]+	1	38146-68-8	C09466	1.89536e+06	-
Hmcp004865	Costunolide*	Terpenoids	Sesquiterpenoids	C15H20O2	233.15	131.08	232.146	[M+H]+	1	553-21-9	C09382	1.94018e+06	ko00909,ko01110
Lcsp000435	Glu-Ser	Amino acids and derivatives	Amino acids and derivatives	C8H14N2O6	235.09	118.08	234.085	[M+H]+	3	5875-38-7	-	52263.6	-
Lmlp007315	Lobetyol	Others	Others	C14H18O3	235.13	171.11	234.126	[M+H]+	1	136171-87-4	-	177967	-
pmb0962	L-Lysine-Butanoic Acid	Amino acids and derivatives	Amino acids and derivatives	C10H22N2O4	235.17	118.09	234.158	[M+H]+	3	80407-71-2	-	78996	-
Wdzp007232	orientalol G	Terpenoids	Sesquiterpenoids	C15H22O2	235.17	121.13	234.162	[M+H]+	3	-	-	497693	-
Wdzp007419	1β-hydroxy-β-cyperone	Terpenoids	Sesquiterpenoids	C15H22O2	235.17	133.1	234.162	[M+H]+	1	-	-	214229	-
zjbp111605	9-Hydroxyselina-3,11-dien-12-al	Terpenoids	Sesquiterpenoids	C15H22O2	235.17	133.1	234.162	[M+H]+	1	-	-	195386	-
Rap007985	Isocurcumenol	Terpenoids	Sesquiterpenoids	C15H22O2	235.17	105.07	234.162	[M+H]+	1	24063-71-6	-	247087	-
Lmgp009053	2β-Methoxy-14-nor-β-patchoulane-1(5)-ene-4-one	Terpenoids	Sesquiterpenoids	C15H22O2	235.17	175.15	234.162	[M+H]+	2	-	-	42852.7	-
Lhsp101904	polygodial*	Terpenoids	Sesquiterpenoids	C15H22O2	235.17	179.11	234.162	[M+H]+	1	6754-20-7	C09712	793273	-
Zahp003631	3-(3-hydroxy-4-methylphenyl)-N-isobutylpropanamide	Alkaloids	Alkaloids	C14H21NO2	236.16	149.06	235.157	[M+H]+	3	-	-	2.38195e+06	-
Hmlp006964	5,6,7-Trimethoxycoumarin*	Lignans and Coumarins	Coumarins	C12H12O5	237.07	176.04	236.069	[M+H]+	3	55085-47-7	C09313	292966	-
HX1403	5,7,8-trimethoxycoumarin	Lignans and Coumarins	Coumarins	C12H12O5	237.08	207.04	236.069	[M+H]+	2	60796-65-8	-	206527	-
pme1313	N'-Formylkynurenine	Amino acids and derivatives	Amino acids and derivatives	C11H12N2O4	237.09	192.07	236.08	[M+H]+	3	1022-31-7	C02700	4.39837e+06	ko00380,ko01100,ko01240
mws4176	L-Alanyl-L-Phenylalanine	Amino acids and derivatives	Amino acids and derivatives	C12H16N2O3	237.12	120.09	236.116	[M+H]+	3	3061-90-3	-	1.93751e+06	-
Hmqp001042	Butyl beta-D-glucoside	Others	Saccharides	C10H20O6	237.13	98.97	236.126	[M+H]+	3	5391-18-4	-	441477	-
MWSHC2085	Pseudosinin M	Others	Others	C15H24O2	237.18	145.1	236.178	[M+H]+	3	911061-18-2	-	2.51111e+06	-
Lafp005959	7-Hydroxy-costol*	Terpenoids	Sesquiterpenoids	C15H24O2	237.18	135.12	236.177	[M+H]+	1	-	-	1.80418e+06	-
Lmjp006575	Chlorantene G	Terpenoids	Sesquiterpenoids	C15H24O2	237.18	219.17	236.178	[M+H]+	3	-	-	4.46341e+06	-
zjbp111630	11-hydroxyvalenc-1(10)-en-2-one	Terpenoids	Sesquiterpenoids	C15H24O2	237.18	119.08	236.178	[M+H]+	3	-	-	122198	-
Sacp006536	epiacorone	Terpenoids	Sesquiterpenoids	C15H24O2	237.19	159.12	236.178	[M+H]+	1	6168-64-5	-	7.93504e+06	-
Zjyp102919	oxyphyllanene E	Terpenoids	Sesquiterpenoids	C15H24O2	237.19	163.11	236.178	[M+H]+	3	-	-	2.07634e+06	-
MWSslk115	7-Hydroxyflavone	Flavonoids	Flavones	C15H10O3	239.07	137.02	238.063	[M+H]+	3	6665-86-7	C11264	14526.4	-
Sadp003970	2-O-P-Cumaroylglycerol	Phenolic acids	Phenolic acids	C12H14O5	239.09	147.04	238.084	[M+H]+	2	-	-	213965	-
Zjyp110106	Oxyphyllenodiol B	Terpenoids	Sesquiterpenoids	C14H22O3	239.16	161.13	238.157	[M+H]+	3	-	-	157744	-
Wdzp005793	clovandiol	Terpenoids	Sesquiterpenoids	C15H26O2	239.2	147.12	238.193	[M+H]+	3	-	-	660409	-
MWSHC2083	1,6-Dihydroxy-4(14)-eudesmene	Terpenoids	Sesquiterpenoids	C15H26O2	239.2	105.07	238.193	[M+H]+	2	70389-88-7	-	708942	-
Sacp008712	Isocalamendiol*	Terpenoids	Sesquiterpenoids	C15H26O2	239.2	147.12	238.193	[M+H]+	2	25330-21-6	-	57942.9	-
mws0221	L-Cystine	Amino acids and derivatives	Amino acids and derivatives	C6H12N2O4S2	241.03	151.98	240.024	[M+H]+	3	56-89-3	C00491	110169	ko00270,ko01100,ko02010,ko04216,ko04974
MWStz201	β-Carboline-1-propanoic acid	Alkaloids	Plumerane	C14H12N2O2	241.1	223.09	240.09	[M+H]+	3	89915-39-9	-	70286.8	-
mws0832	2-(4-Aminobutanamido)-3-(1-methyl-1H-imidazol-5-yl)propanoic acid	Organic acids	Organic acids	C10H16N4O3	241.13	170.09	240.122	[M+H]+	3	584-85-0	C01262	19999.4	ko00340,ko00410,ko01100
Lasp008183	1,7-dihydroxy-N-methylacridone	Alkaloids	Quinorisidine alkaloids	C14H11NO3	242.08	227.06	241.074	[M+H]+	1	-	-	138939	-
MWS2910	5-Methyl-2'-Deoxycytidine	Nucleotides and derivatives	Nucleotides and derivatives	C10H15N3O4	242.11	126.07	241.106	[M+H]+	3	838-07-3	C03592	1.53521e+06	-
mws1383	Lumichrome	Alkaloids	Alkaloids	C12H10N4O2	243.09	145.08	242.08	[M+H]+	3	1086-80-2	C01727	77580.8	ko00740
Lcfp190543	N-(2-Hydroxyethyl)dodecanamide	Alkaloids	Alkaloids	C14H29NO2	244.23	62.06	243.22	[M+H]+	1	142-78-9	-	61271.1	-
Cmap003293	Yomogin	Terpenoids	Sesquiterpenoids	C15H16O3	245.12	181.1	244.11	[M+H]+	2	10067-18-2	-	119497	-
Cmpp008880	Suberosin	Lignans and Coumarins	Coumarins	C15H16O3	245.12	189.06	244.11	[M+H]+	1	581-31-7	-	169073	-
MWStz255	Cyclo(Pro-Phe)	Amino acids and derivatives	Amino acids and derivatives	C14H16N2O2	245.13	120.08	244.121	[M+H]+	3	3705-26-8	C11847	334895	-
Safp003456	6-(6-aminohexanoylamino)hexanoate	Amino acids and derivatives	Amino acids and derivatives	C12H24N2O3	245.19	86.1	244.179	[M+H]+	1	-	-	890726	-
Lcsp000959	Gly-Val-Ala	Amino acids and derivatives	Amino acids and derivatives	C10H19N3O4	246.14	72.08	245.138	[M+H]+	3	-	-	963591	-
MWS201424	Ile-Asn	Amino acids and derivatives	Amino acids and derivatives	C10H19N3O4	246.15	86.1	245.138	[M+H]+	3	59652-59-4	-	819719	-
Walp006011	2-Aminotetradecane-1,4-diol	Lipids	Sphingolipids	C14H31NO2	246.24	88.08	245.236	[M+H]+	3	-	-	72797.3	-
MWSmce265	Decursinol	Lignans and Coumarins	Coumarins	C14H14O4	247.09	229.09	246.089	[M+H]+	3	23458-02-8	C09259	242601	-
MWSmce617	Marmesin	Lignans and Coumarins	Coumarins	C14H14O4	247.1	175.04	246.089	[M+H]+	3	13849-08-6	C09276	111836	ko00999,ko01061,ko01110
mws0124	N-(3-Indolylacetyl)-L-alanine	Amino acids and derivatives	Amino acids and derivatives	C13H14N2O3	247.11	130.06	246.1	[M+H]+	3	57105-39-2	-	97182.5	-
Zmdp001647	γ-Glu-Val	Amino acids and derivatives	Amino acids and derivatives	C10H18N2O5	247.13	184.1	246.122	[M+H]+	3	-	-	185121	-
Lmrj002087	L-Isoleucyl-L-Aspartate	Amino acids and derivatives	Amino acids and derivatives	C10H18N2O5	247.13	86.09	246.122	[M+H]+	2	-	-	2.67006e+06	-
Lhnp111719	Zaluzanin C	Terpenoids	Sesquiterpenoids	C15H18O3	247.13	131.08	246.126	[M+H]+	1	-	C09606	1.26656e+06	-
Lmjp005519	Pinnatifidin	Terpenoids	Sesquiterpenoids	C15H18O3	247.13	168.09	246.126	[M+H]+	1	35730-85-9	-	276503	-
MWSmce062	Xanthatin	Terpenoids	Sesquiterpenoids	C15H18O3	247.13	131.08	246.126	[M+H]+	1	26791-73-1	C09601	189918	-
Smjp001498	Hypaphorine	Alkaloids	Plumerane	C14H18N2O2	247.14	146.06	246.137	[M+H]+	3	487-58-1	C09213	102655	-
MWS201436	Lys-Thr	Amino acids and derivatives	Amino acids and derivatives	C10H21N3O4	248.16	84.08	247.153	[M+H]+	3	97791-84-9	-	50670.4	-
MWSmce031	Micheliolide	Terpenoids	Sesquiterpenoids	C15H20O3	249.14	203.1	248.141	[M+H]+	3	68370-47-8	C09507	63675	-
Qmyp122015	Pterodnic acid*	Terpenoids	Sesquiterpenoids	C15H20O3	249.15	185.13	248.141	[M+H]+	1	-	-	3.45481e+06	-
Qmjp080904	Chlojaponilactone A	Terpenoids	Sesquiterpenoids	C15H20O3	249.15	213.13	248.141	[M+H]+	3	-	-	1.15168e+06	-
Hmcp003285	Santamarin	Terpenoids	Sesquiterpenoids	C15H20O3	249.15	185.13	248.141	[M+H]+	2	4290-13-5	C09544	3.56394e+06	-
Latp007327	Carpesia lactone	Terpenoids	Sesquiterpenoids	C15H20O3	249.15	145.1	248.141	[M+H]+	1	-	-	54188.7	-
Lthp012103	Dihydroestafiatone	Terpenoids	Sesquiterpenoids	C15H20O3	249.15	175.11	248.141	[M+H]+	1	-	-	188870	-
Lthp012101	3α-hydroxy-11αH-guaia-4(15),10(14)-dien-12,6α-olide*	Terpenoids	Sesquiterpenoids	C15H20O3	249.15	175.11	248.141	[M+H]+	1	-	-	208289	-
zjbp111639	7βH-guaia-1(10)-en-12,8β-olide	Terpenoids	Sesquiterpenoids	C15H20O3	249.15	185.13	248.141	[M+H]+	1	-	-	2.58423e+06	-
Lmhp002772	p-Coumaroylcadaverine	Alkaloids	Phenolamine	C14H20N2O2	249.16	147.04	248.153	[M+H]+	3	-	-	622995	-
pmp000624	Isomatrine	Alkaloids	Quinorisidine alkaloids	C15H24N2O	249.2	152.14	248.189	[M+H]+	1	17801-36-4	C17442	17250.7	-
Lalp008559	7-hydroxy-5-(hydroxymethyl)-2-(2-hydroxypropyl)chromen-4-one	Others	Chromone	C13H14O5	251.09	191.03	250.084	[M+H]+	2	-	-	616394	-
Wdzp006405	1β,11-dihydroxy-β-cyperone	Terpenoids	Sesquiterpenoids	C15H22O3	251.16	133.1	250.157	[M+H]+	2	-	-	77885.8	-
Zjxp110319	3α-Hydroxycostic acid*	Terpenoids	Sesquiterpenoids	C15H22O3	251.16	159.12	250.157	[M+H]+	1	-	-	60476.5	-
Qmyp122008	3H-Naphth[1,8ab]oxirene-7-acetic acid	Terpenoids	Sesquiterpenoids	C15H22O3	251.16	187.15	250.157	[M+H]+	1	-	-	48966.4	-
MWSmce116	5'-Deoxyadenosine*	Nucleotides and derivatives	Nucleotides and derivatives	C10H13N5O3	252.1	136.06	251.102	[M+H]+	3	4754-39-6	C05198	2.27341e+07	-
mws1715	Cordycepin (3'-Deoxyadenosine)*	Nucleotides and derivatives	Nucleotides and derivatives	C10H13N5O3	252.11	136.06	251.102	[M+H]+	3	73-03-0	C08431	1.67297e+07	-
MWS201478	Phe-Ser	Amino acids and derivatives	Amino acids and derivatives	C12H16N2O4	253.12	120.09	252.111	[M+H]+	2	16053-39-7	-	1.31379e+06	-
Lwmp121416	Wenyujinin Q	Terpenoids	Sesquiterpenoids	C15H24O3	253.18	135.11	252.173	[M+H]+	3	-	-	31112.1	-
Zbkp008890	Indicumenone*	Terpenoids	Ditepenoids	C15H24O3	253.18	133.1	252.173	[M+H]+	1	-	C17612	143351	-
Qmqp102535	Ilicic acid	Terpenoids	Sesquiterpenoids	C15H24O3	253.18	121.1	252.173	[M+H]+	2	4586-68-9	-	169469	-
Lcfp121068	CycloPro-Arg	Amino acids and derivatives	Amino acids and derivatives	C11H19N5O2	254.16	195.11	253.154	[M+H]+	1	-	-	1.28205e+07	-
Laxp006572	Hispidol	Flavonoids	Aurones	C15H10O4	255.06	137.02	254.058	[M+H]+	2	5786-54-9	C08644	289201	-
MWSHY0071	Chrysin	Flavonoids	Flavones	C15H10O4	255.06	153.02	254.058	[M+H]+	3	480-40-0	C10028	243982	ko00941
MWSHY0147	Daidzein	Flavonoids	Isoflavones	C15H10O4	255.07	199.08	254.058	[M+H]+	1	486-66-8	C10208	97080.4	ko00943,ko00946,ko01061,ko01100,ko01110
MWSHY0159	6,2'-Dihydroxyflavone	Flavonoids	Flavones	C15H10O4	255.07	137.03	254.058	[M+H]+	3	92439-20-8	-	92873.1	-
Lmyp008281	2-Methylquinizarin	Quinones	Anthraquinone	C15H10O4	255.07	227.07	254.058	[M+H]+	2	-	-	215264	-
Hmbp003234	1-O-Caffeoylglycerol	Phenolic acids	Phenolic acids	C12H14O6	255.09	163.03	254.079	[M+H]+	3	-	-	95515.3	-
Qmyp122103	4β,11-Dihydroxyenantioeudesmane-1-one*	Terpenoids	Sesquiterpenoids	C15H26O3	255.19	159.12	254.188	[M+H]+	2	-	-	4.1127e+06	-
pma3101	Nicotinate D-ribonucleoside	Others	Vitamin	C11H14NO6+	256.08	124.04	256.082	[M]+	3	17720-18-2	C05841	1.95323e+06	ko00760,ko01100
MWSHY0015	Liquiritigenin*	Flavonoids	Flavanones	C15H12O4	257.08	137.02	256.074	[M+H]+	1	578-86-9	C09762	3.22809e+07	ko00941,ko00943,ko01061,ko01100,ko01110
Lamp007647	Isoliquiritigenin*	Flavonoids	Chalcones	C15H12O4	257.08	137.02	256.073	[M+H]+	1	961-29-5	C08650	5.20225e+06	ko00941,ko01061,ko01100,ko01110
Wagp007010	1,3,5-Trihydroxy-10-methylacridin-9-one	Alkaloids	Alkaloids	C14H11NO4	258.08	243.05	257.069	[M+H]+	3	-	-	18262.3	-
Lmjp101201	murralongin	Lignans and Coumarins	Coumarins	C15H14O4	259.1	189.05	258.089	[M+H]+	3	53011-72-6	-	198357	-
Wagp005148	Tabaisocoumarin B	Lignans and Coumarins	Coumarins	C15H16O4	261.11	189.05	260.105	[M+H]+	3	1672694-44-8	-	114475	-
Wagp005741	Citrusal	Lignans and Coumarins	Coumarins	C15H16O4	261.11	189.05	260.105	[M+H]+	1	5980-07-4	-	4.08595e+06	-
Wagp007597	Isopeucenin	Others	Chromone	C15H16O4	261.11	189.06	260.105	[M+H]+	3	13475-11-1	-	137821	-
Cmpp007319	7-Methoxy-5-Prenyloxycoumarin*	Lignans and Coumarins	Coumarins	C15H16O4	261.11	189.06	260.105	[M+H]+	1	35590-41-1	-	5.80716e+06	-
Cmpp007452	Auraptenol	Lignans and Coumarins	Coumarins	C15H16O4	261.11	189.06	260.105	[M+H]+	1	1221-43-8	-	4.06452e+06	-
MWSHC20182	Cyclo(L-tyrosyl-D-proline)	Amino acids and derivatives	Amino acids and derivatives	C14H16N2O3	261.12	136.08	260.116	[M+H]+	3	61117-56-4	-	41893.9	-
Zmdp002216	γ-Glu-Leu	Amino acids and derivatives	Amino acids and derivatives	C11H20N2O5	261.14	86.1	260.137	[M+H]+	2	2566-39-4	-	2.8427e+06	-
MWS20633g	O-phosphate-L-tyrosine	Amino acids and derivatives	Amino acids and derivatives	C9H12NO6P	262.05	216.04	261.04	[M+H]+	3	21820-51-9	C06501	904974	-
MWS201455	Asp-Lys	Amino acids and derivatives	Amino acids and derivatives	C10H19N3O5	262.14	84.08	261.132	[M+H]+	3	5891-51-0	-	558357	-
WaYp005128	2-Aminotetradecane-1,5,13-triol	Lipids	Sphingolipids	C14H31NO3	262.24	200.2	261.23	[M+H]+	3	-	-	53381.5	-
Lhhp120809	Illicinone C	Others	Others	C15H18O4	263.13	145.1	262.12	[M+H]+	3	-	-	51139.8	-
Wagp007853	Dihydrosuberenol	Lignans and Coumarins	Coumarins	C15H18O4	263.13	189.05	262.12	[M+H]+	3	81892-79-7	-	33866.2	-
Zmwp006129	Linderagalactone D	Others	Lactones	C15H18O4	263.13	171.12	262.12	[M+H]+	3	1174550-75-4	-	61401.8	-
Lmhp001732	L-Prolyl-L-Phenylalanine	Amino acids and derivatives	Amino acids and derivatives	C14H18N2O3	263.14	70.06	262.132	[M+H]+	1	13589-02-1	-	1.58368e+06	-
MWS201399	Met-Asn	Amino acids and derivatives	Amino acids and derivatives	C9H17N3O4S	264.1	104.05	263.094	[M+H]+	3	36261-61-7	-	130600	-
Zmhp004797	4-Ally1-2-(2'-methylbenzofuran-5'-yl)phenol	Lignans and Coumarins	Lignans	C18H16O2	265.12	224.08	264.115	[M+H]+	3	-	-	119901	-
Lkmp122415	Hydroxysantamarin	Terpenoids	Sesquiterpenoids	C15H20O4	265.14	173.1	264.136	[M+H]+	2	-	-	1.56069e+06	-
Qmyp101304	1β-Hydroxy-1,2-dihydro-α-mountain year	Terpenoids	Sesquiterpenoids	C15H20O4	265.14	143.08	264.136	[M+H]+	1	-	-	114798	-
Qatp005824	Costunolide Diepoxide	Terpenoids	Sesquiterpenoids	C15H20O4	265.14	143.09	264.136	[M+H]+	1	-	-	325953	-
Lmhp002001	L-Valyl-L-Phenylalanine	Amino acids and derivatives	Amino acids and derivatives	C14H20N2O3	265.15	72.08	264.147	[M+H]+	2	3918-92-1	-	3.60325e+06	-
Zmhp001469	Anonaine	Alkaloids	Aporphine alkaloids	C17H15NO2	266.12	191.09	265.11	[M+H]+	3	1862-41-5	C09339	4.10593e+06	-
MWSHY0011	5-Methyl-7-methoxyisoflavone	Flavonoids	Isoflavones	C17H14O3	267.1	224.08	266.094	[M+H]+	3	82517-12-2	-	314146	-
Wagp001892	(2S,4R)-4-(Beta-D-Glucopyranosyloxy)-2-Pentanol	Others	Alcohol compounds	C11H22O7	267.14	69.07	266.137	[M+H]+	2	183744-50-5	-	449394	-
Safp021843	tributyl phosphate	Others	Others	C12H27O4P	267.17	98.98	266.165	[M+H]+	1	126-73-8	C14439	398282	-
pmp000453	Caaverine	Alkaloids	Aporphine alkaloids	C17H17NO2	268.13	191.09	267.126	[M+H]+	2	6899-64-5	C09368	1.398e+08	-
Zahp006974	Cinnamoyltyramine*	Alkaloids	Phenolamine	C17H17NO2	268.13	131.05	267.126	[M+H]+	3	20384-14-9	-	15829.4	-
MWStz542	Isoformononetin	Flavonoids	Isoflavones	C16H12O4	269.08	237.05	268.074	[M+H]+	2	486-63-5	C12125	1.64175e+06	ko00943,ko01061,ko01110
MWStz616	Dalbergin	Lignans and Coumarins	Coumarins	C16H12O4	269.08	254.06	268.074	[M+H]+	1	482-83-7	C10414	3.31374e+06	-
MWSHY0140	3-Hydroxy-3'-methoxyflavone	Flavonoids	Flavones	C16H12O4	269.08	226.06	268.074	[M+H]+	3	76666-32-5	-	32540.1	-
pmp000087	2-Feruloyl-sn-glycerol	Phenolic acids	Phenolic acids	C13H16O6	269.1	177.05	268.095	[M+H]+	3	-	-	363787	-
Lajp003510	Furo(2,3-f)-1,3-bewnzodioxole	Phenolic acids	Phenolic acids	C15H10O5	271.06	149.02	270.053	[M+H]+	3	-	-	91705.7	-
MWSHY0053	3,7,4'-Trihydroxyflavone	Flavonoids	Flavones	C15H10O5	271.06	137.02	270.053	[M+H]+	3	2034-65-3	C10037	2.28567e+06	-
pmp000344	3',4',7-Trihydroxyflavone	Flavonoids	Flavones	C15H10O5	271.06	243.06	270.053	[M+H]+	1	2150-11-0	-	123077	-
pmp000791	Moracin Y	Phenolic acids	Phenolic acids	C15H10O5	271.06	153.05	270.053	[M+H]+	3	1252581-54-6	-	549260	-
MWSHY0012	Genistein	Flavonoids	Isoflavones	C15H10O5	271.06	215.07	270.053	[M+H]+	3	446-72-0	C06563	180935	ko00943,ko00946,ko01061,ko01100,ko01110
Zahp008055	Acetyl Resveratrol	Others	Stilbene	C16H14O4	271.09	137.06	270.089	[M+H]+	2	-	-	1.77851e+07	-
MWS04584g	3,5-Dinitro-L-tyrosine	Amino acids and derivatives	Amino acids and derivatives	C9H9N3O7	272.05	134.06	271.044	[M+H]+	3	17360-11-1	C03225	81184.8	-
Wagp008185	1-Hydroxy-2,3-dimethoxy-10H-acridin-9-one (Xanthoxoline)*	Alkaloids	Alkaloids	C15H13NO4	272.09	257.07	271.084	[M+H]+	3	17014-43-6	-	376318	-
Wagp008978	1,5-Dihydroxy-3-methoxy-10-methylacridin-9-one	Alkaloids	Alkaloids	C15H13NO4	272.09	257.07	271.084	[M+H]+	3	-	-	548020	-
pmp001257	Tridecanoylglycine	Amino acids and derivatives	Amino acids and derivatives	C15H29NO3	272.22	254.21	271.215	[M+H]+	3	-	-	32510.1	-
pme2960	Naringenin chalcone; 2',4,4',6'-Tetrahydroxychalcone	Flavonoids	Chalcones	C15H12O5	273.08	153.02	272.068	[M+H]+	1	73692-50-9	C06561	3.46972e+06	ko00941,ko01061,ko01100,ko01110
Hmlp006326	2',4'-dihydroxy-4-methoxydihydrochalcone	Flavonoids	Chalcones	C16H16O4	273.11	137.06	272.105	[M+H]+	3	93435-21-3	-	239052	-
Lahp003747	Orijanone*	Alkaloids	Quinoline alkaloids	C16H19NO3	274.14	202.08	273.137	[M+H]+	1	-	-	5.55974e+06	-
Lcsp001337	Ala-Ile-Ala	Amino acids and derivatives	Amino acids and derivatives	C12H23N3O4	274.18	86.1	273.169	[M+H]+	3	-	-	232730	-
Walp007043	2-Aminohexadecane-1,4-diol	Lipids	Sphingolipids	C16H35NO2	274.27	88.08	273.267	[M+H]+	1	-	-	2.57832e+06	-
Walp007182	2-Aminohexadecane-1,15-diol	Lipids	Sphingolipids	C16H35NO2	274.27	88.08	273.267	[M+H]+	1	-	-	2.50264e+06	-
Lajp010752	5,6-dimethoxy-8-(3-methylbut-2-en-1-yl)chromen-2-one*	Lignans and Coumarins	Coumarins	C16H18O4	275.13	219.07	274.12	[M+H]+	3	-	-	34399	-
Lmcsp00364	Succinyl arginine	Amino acids and derivatives	Amino acids and derivatives	C10H18N4O5	275.14	175.12	274.128	[M+H]+	3	2478-02-6	C03296	769372	ko00330,ko01100
Lcsp001578	Ser-Gly-Ile	Amino acids and derivatives	Amino acids and derivatives	C11H21N3O5	276.16	132.1	275.148	[M+H]+	2	-	-	105198	-
pmb0034	L-α-Glutamyl-L-Glutamic Acid	Amino acids and derivatives	Amino acids and derivatives	C10H16N2O7	277.1	148.06	276.096	[M+H]+	3	3929-61-1	C01425	11073.9	-
Lmjp101206	Murpaniculol	Lignans and Coumarins	Coumarins	C15H16O5	277.11	189.05	276.1	[M+H]+	3	-	-	22959.5	-
Wagp006598	6-(3-hydroperoxy-2-methylenebutyl)-7-methoxy-2H-chromen-2-one	Lignans and Coumarins	Coumarins	C15H16O5	277.11	189.05	276.1	[M+H]+	3	-	-	77443	-
Lajp006702	7-Methoxy-8-(2-oxo-3-methylbutoxy)coumarin*	Lignans and Coumarins	Coumarins	C15H16O5	277.11	205.05	276.1	[M+H]+	3	188426-72-4	-	59173.2	-
Lmrj002793	Cyclo(Phe-Glu)	Amino acids and derivatives	Amino acids and derivatives	C14H16N2O4	277.12	120.08	276.111	[M+H]+	3	-	-	67314.9	-
Zbsp010595	[4]-Shogaol dimethyl	Phenolic acids	Phenolic acids	C17H24O3	277.18	137.06	276.173	[M+H]+	3	-	-	539519	-
Wcgp010223	3-(Cyclohexen-1-yl)-2-hydroxy-4a,5-dimethyl-2,3,4,5,6,7,8,8a-octahydronaphthalen-1-one	Others	Others	C18H28O2	277.22	93.07	276.209	[M+H]+	3	-	-	2.30816e+06	-
pma0461	14,15-Dehydrocrepenynic acid	Lipids	Free fatty acids	C18H28O2	277.22	93.07	276.209	[M+H]+	3	4154-44-3	-	2.49236e+06	-
WaTKp22430	3-methyl-5-(1,2,5-trimethyl-3,7,8,8a-tetrahydro-2H-naphthalen-1-yl)pentan-1-ol	Terpenoids	Ditepenoids	C19H32O	277.25	93.07	276.245	[M+H]+	2	-	-	87026.2	-
Zmhp001904	7-Oxodehydroasimilobine	Alkaloids	Aporphine alkaloids	C17H11NO3	278.08	235.06	277.074	[M+H]+	2	-	-	207825	-
MWS201483	Phe-Hyp	Amino acids and derivatives	Amino acids and derivatives	C14H18N2O4	279.13	120.08	278.127	[M+H]+	2	90965-82-5	-	78923.3	-
Wbmp011762	Dibutylphthalate	Phenolic acids	Phenolic acids	C16H22O4	279.16	149.02	278.152	[M+H]+	3	-	-	3.51422e+07	-
Lmhp003013	N-Feruloyl-Cadaverine	Alkaloids	Phenolamine	C15H22N2O3	279.17	177.05	278.163	[M+H]+	3	-	-	868254	-
Safp022031	Gorlic acid	Lipids	Free fatty acids	C18H30O2	279.23	81.07	278.225	[M+H]+	1	-	-	1.55805e+06	-
WaQzp09970	Estrane-3,17-diol	Steroids	Steroid	C18H30O2	279.23	67.05	278.225	[M+H]+	3	517-01-1	-	1.1801e+06	-
P0684619	(2-{[(2S)-2,3-dihydroxypropyl phosphonato]oxy}ethyl)trimethylazanium	Others	Others	C8H20NO6P	280.09	221.02	257.103	[M+Na]+	3	-	-	315686	-
Hamp004375	Dehydrolirinidine	Alkaloids	Alkaloids	C18H17NO2	280.13	191.09	279.126	[M+H]+	3	-	-	219568	-
MWStz105	Aporheine	Alkaloids	Aporphine alkaloids	C18H17NO2	280.13	249.1	279.126	[M+H]+	2	2030-53-7	-	695537	-
pmp001245	Feruloylcholine	Alkaloids	Phenolamine	C15H22NO4+	280.15	221.08	280.154	[M]+	3	85927-25-9	-	330296	-
Zahp012577	Octadecadienamide	Alkaloids	Alkaloids	C18H33NO	280.26	81.07	279.256	[M+H]+	1	-	-	38622.3	-
Zbsp004026	Pteleifolosin A	Others	Others	C14H16O6	281.09	263.08	280.095	[M+H]+	2	-	-	207751	-
Zmhp004774	Magnaldehyde B	Lignans and Coumarins	Lignans	C18H16O3	281.12	147.04	280.11	[M+H]+	2	92829-72-6	-	61599.8	-
Hmhp001812	2'-O-Methyladenosine	Nucleotides and derivatives	Nucleotides and derivatives	C11H15N5O4	282.12	136.06	281.112	[M+H]+	1	2140-79-6	-	1.08085e+07	-
mws1463	O-Nornuciferine (N-Methylasimilobine)(Floribundine)	Alkaloids	Aporphine alkaloids	C18H19NO2	282.15	236.08	281.142	[M+H]+	2	3153-55-7	-	115639	-
MWStz305	Lirinidine	Alkaloids	Aporphine alkaloids	C18H19NO2	282.15	251.11	281.142	[M+H]+	2	54383-28-7	-	2.03907e+06	-
Wagp008088	N-(4-hydroxyphenethyl)-N-methylcinnamamide	Alkaloids	Alkaloids	C18H19NO2	282.15	121.06	281.142	[M+H]+	3	-	-	109943	-
WaXYp09430	Pisoniamide	Alkaloids	Phenolamine	C18H19O2N	282.15	131.05	281.14	[M+H]+	1	-	-	334416	-
Lcfp121863	Isocycloheximide	Alkaloids	Alkaloids	C15H23NO4	282.17	247.13	281.163	[M+H]+	1	6746-42-5	C06685	175177	-
Wccp011838	Octadec-8-enamide	Alkaloids	Alkaloids	C18H35NO	282.28	69.07	281.272	[M+H]+	1	-	-	50400.7	-
Lacp006470	Deoxy-melimesSanol A	Lignans and Coumarins	Coumarins	C16H10O5	283.06	165.02	282.053	[M+H]+	1	-	-	30790.9	-
Zmhp004969	4,4,5-Trihydroxy-1,1'-di-2-propenylbiphenyl	Lignans and Coumarins	Lignans	C18H18O3	283.13	121.07	282.126	[M+H]+	1	-	-	984226	-
pme1178	Guanosine	Nucleotides and derivatives	Nucleotides and derivatives	C10H13N5O5	284.1	152.06	283.092	[M+H]+	1	118-00-3	C00387	1.17986e+08	ko00230,ko01100,ko01232,ko02010
Hmqp002567	4-Hydroxycinnamic acid p-hydroxyphenethylamine*	Alkaloids	Phenolamine	C17H17NO3	284.13	147.04	283.121	[M+H]+	3	-	-	76815.7	-
Hamp012107	Stearamide*	Alkaloids	Alkaloids	C18H37NO	284.29	88.08	283.288	[M+H]+	1	124-26-5	C13846	5957.17	-
Hmlp005105	3,7-dihydroxy-4'-methoxyflavone	Flavonoids	Flavonols	C16H12O5	285.08	270.05	284.068	[M+H]+	3	-	-	115920	-
Hmlp005624	3',7-dihydroxy-4'-methoxyflavone	Flavonoids	Flavones	C16H12O5	285.08	270.05	284.068	[M+H]+	1	54867-60-6	-	851170	-
Zbdp006427	7,8-Dihydroxy-4'-methoxyisoflavone	Flavonoids	Other Flavonoids	C16H12O5	285.08	253.05	284.068	[M+H]+	2	-	-	263897	-
Lhmp122202	stevenin	Lignans and Coumarins	Coumarins	C16H12O5	285.08	270.05	284.068	[M+H]+	1	36286-69-8	-	778117	-
Lmsp102218	Physcion	Quinones	Anthraquinone	C16H12O5	285.08	211.08	284.068	[M+H]+	3	521-61-9	C17045	44655.2	-
MWSHY0123	Wogonin (5,7-Dihydroxy-8-Methoxyflavone)	Flavonoids	Flavones	C16H12O5	285.08	270.06	284.068	[M+H]+	1	632-85-9	C10197	739046	-
pme3250	Biochanin A	Flavonoids	Isoflavones	C16H12O5	285.08	229.09	284.068	[M+H]+	1	491-80-5	C00814	44545.7	ko00943,ko01061,ko01100,ko01110
Walbp01749	N-Glucosylpicolinate	Alkaloids	Pyridine alkaloids	C12H16NO7+	286.09	124.04	286.093	[M]+	1	-	-	1.53075e+06	-
Wagp009167	3-Hydroxy-1,2-dimethoxy-10-methylacridin-9-one	Alkaloids	Alkaloids	C16H15NO4	286.11	271.08	285.1	[M+H]+	1	-	-	389098	-
Wdyp003646	1-[(4-methoxyphenyl)methyl]-1,2,3,4-tetrahydroisoquinoline-6,7-diol*	Alkaloids	Isoquinoline alkaloids	C17H19NO3	286.14	107.05	285.137	[M+H]+	1	-	-	1.2313e+07	-
Qmjp110217	N-[7'-(4'-Methoxyphenyl)ethyl]-2-methoxybenzamide*	Alkaloids	Alkaloids	C17H19NO3	286.14	107.05	285.137	[M+H]+	1	-	-	3.97691e+06	-
Sazp003415	Erysopine*	Alkaloids	Isoquinoline alkaloids	C17H19NO3	286.14	107.05	285.137	[M+H]+	1	-	-	4.04661e+06	-
MWSHY0077	Fisetin	Flavonoids	Flavonols	C15H10O6	287.06	137.02	286.048	[M+H]+	2	528-48-3	C10041	673743	-
Hmbp002730	Isoscutellarein*	Flavonoids	Flavones	C15H10O6	287.06	153.01	286.048	[M+H]+	3	41440-05-5	C10097	1.12372e+07	-
Zjhp090602	5,7-dihydroxy-3-(4'-hydroxybenzyl)-chroman-4-one	Flavonoids	Other Flavonoids	C16H14O5	287.09	167.03	286.084	[M+H]+	3	-	-	2.36267e+06	-
Lacp005742	Homobutein	Flavonoids	Chalcones	C16H14O5	287.09	123.04	286.084	[M+H]+	1	34000-39-0	-	2.60535e+06	-
pmp000566	Claussequinone	Flavonoids	Other Flavonoids	C16H14O5	287.09	163.04	286.084	[M+H]+	2	35878-39-8	-	230697	-
Lalp010122	7,3'-Dihydroxy-4'-methoxy-8-methylflavan	Flavonoids	Other Flavonoids	C17H18O4	287.13	167.07	286.12	[M+H]+	2	87733-81-1	C09646	54692.8	-
Wagp007748	Citrusinine II	Alkaloids	Alkaloids	C15H13NO5	288.09	273.06	287.079	[M+H]+	3	-	-	607229	-
Lcsp001414	Ile-Val-Gly	Amino acids and derivatives	Amino acids and derivatives	C13H25N3O4	288.19	86.1	287.185	[M+H]+	2	-	-	531413	-
Lcsp002329	Gly-Leu-Val	Amino acids and derivatives	Amino acids and derivatives	C13H25N3O4	288.19	143.12	287.185	[M+H]+	2	-	-	265245	-
MWS201461	Leu-Arg	Amino acids and derivatives	Amino acids and derivatives	C12H25N5O3	288.2	175.12	287.196	[M+H]+	3	26607-15-8	-	211528	-
Lmdp003110	2,6,7,4'-Tetrahydroxyisoflavanone	Flavonoids	Isoflavones	C15H12O6	289.07	243.07	288.063	[M+H]+	3	-	C16233	132035	ko00943,ko01110
Cmxp004977	Isookanin	Flavonoids	Flavanones	C15H12O6	289.07	153.02	288.063	[M+H]+	3	-	-	70478.9	-
Lasp009270	Nodakenetin acetate	Lignans and Coumarins	Coumarins	C16H16O5	289.11	229.09	288.1	[M+H]+	2	-	-	236289	-
WaTKp16484	Zaluzanin D	Terpenoids	Sesquiterpenoids	C17H20O4	289.14	201.13	288.136	[M+H]+	1	16838-85-0	-	3.67645e+06	-
Zmwp007304	Lindenanolide H	Others	Lactones	C17H20O4	289.14	183.12	288.136	[M+H]+	3	-	-	1.67624e+07	-
MWS201387	Asn-Arg	Amino acids and derivatives	Amino acids and derivatives	C10H20N6O4	289.16	175.12	288.155	[M+H]+	3	2478-01-5	-	37860.9	-
WaYp007721	2-Aminohexadecane-1,16,16-triol	Lipids	Sphingolipids	C16H35NO3	290.27	242.25	289.262	[M+H]+	3	-	-	62400	-
Zbsp003145	Leucopelargonidin; 3,4,5,7,4'-Pentahydroxyflavan	Others	Others	C15H14O6	291.09	123.04	290.079	[M+H]+	3	520-17-2	-	35645.1	-
MWSHY0174	Epicatechin	Flavonoids	Flavanols	C15H14O6	291.09	139.04	290.079	[M+H]+	3	490-46-0	C09727	38920.9	ko00941,ko01061,ko01100,ko01110
Wagp005836	Sibiricin	Lignans and Coumarins	Coumarins	C16H18O5	291.12	219.07	290.115	[M+H]+	3	18196-01-5	-	16686.9	-
pmp000293	5-O-Methylvisamminol	Others	Chromone	C16H18O5	291.12	219.07	290.115	[M+H]+	1	80681-42-1	C09016	1.48441e+06	-
Wagp006873	Aculeatin	Lignans and Coumarins	Coumarins	C16H18O5	291.12	219.07	290.115	[M+H]+	1	523-51-3	-	1.42426e+06	-
Wagp008361	Isosibiricin	Lignans and Coumarins	Coumarins	C16H18O5	291.12	219.07	290.115	[M+H]+	3	-	-	87310	-
Lajp008902	Omphamurin*	Lignans and Coumarins	Coumarins	C16H18O5	291.12	219.07	290.115	[M+H]+	1	77790-53-5	-	828554	-
Lmjp101101	Murracarpin*	Lignans and Coumarins	Coumarins	C16H18O5	291.12	219.06	290.115	[M+H]+	1	120786-76-7	-	1.03503e+06	-
Smmp010394	Epitulipinolide*	Terpenoids	Sesquiterpenoids	C17H22O4	291.15	185.13	290.152	[M+H]+	2	24164-13-4	-	1.28358e+07	-
Zbsp011811	1-Dehydro-[6]-gingerdione	Phenolic acids	Phenolic acids	C17H22O4	291.16	177.06	290.152	[M+H]+	1	-	C17746	29251.5	ko00945,ko01110
Latp007436	Normelanothyrsin A*	Terpenoids	Sesquiterpenoids	C18H26O3	291.19	151.07	290.188	[M+H]+	1	-	-	133852	-
Wasdp05565	2,8-bis(hydroxymethyl)-4b,8-dimethyl-5,6,7,8a,9,10-hexahydrophenanthren-3-ol*	Terpenoids	Ditepenoids	C18H26O3	291.2	151.08	290.188	[M+H]+	1	-	-	121928	-
pma0101	Caffeoylagmatine	Alkaloids	Phenolamine	C14H20N4O3	293.16	163.04	292.154	[M+H]+	3	-	-	83156.3	-
Walbp07873	12-Oxo phytodienoic acid	Lipids	Free fatty acids	C18H28O3	293.21	81.07	292.204	[M+H]+	1	67204-66-4	-	106281	-
Qmyp101334	JiangxiBaiyingsu I	Terpenoids	Sesquiterpenoids	C18H28O3	293.21	151.11	292.204	[M+H]+	3	-	-	320830	-
MWSmce689	Methyl linolenate	Lipids	Free fatty acids	C19H32O2	293.25	95.09	292.24	[M+H]+	2	301-00-8	-	177995	-
Walbp00984	N-(1-Deoxy-1-fructosyl)isoleucine	Amino acids and derivatives	Amino acids and derivatives	C12H23NO7	294.15	86.1	293.147	[M+H]+	1	-	-	3.97986e+07	-
Zbkp003623	6-Tuliposide B*	Others	Others	C11H18O9	295.1	115.04	294.095	[M+H]+	2	-	C21186	581742	-
Zblp002908	cephalandole B	Alkaloids	Plumerane	C17H14N2O3	295.11	150.08	294.1	[M+H]+	3	915315-44-5	-	905075	-
MWS201465	Glu-Phe	Amino acids and derivatives	Amino acids and derivatives	C14H18N2O5	295.13	120.08	294.122	[M+H]+	3	20556-22-3	-	2.04852e+06	-
Wccp002870	γ-Glu-Phe	Amino acids and derivatives	Amino acids and derivatives	C14H18N2O5	295.13	120.08	294.122	[M+H]+	1	7432-24-8	-	1.95833e+06	-
Zbqp002380	Tyr-Leu	Amino acids and derivatives	Amino acids and derivatives	C15H22N2O4	295.16	136.08	294.158	[M+H]+	1	17355-10-1	-	597414	-
Wcop008763	Botryenalol	Terpenoids	Ditepenoids	C17H26O4	295.19	137.06	294.183	[M+H]+	3	-	-	5.83478e+06	-
Zjxp110305	3-Hydroxy-3,7,11-trimethyldodeca-1,6E,10-trien-9-yl isobutyrate*	Terpenoids	Sesquiterpenoids	C18H30O3	295.23	179.11	294.219	[M+H]+	1	-	-	25467.2	-
Zmsp000237	1,4-Dideoxy-1,4-imino-(2-O-β-D-glucosyl)-D-arabinitol	Alkaloids	Pyrrole alkaloids	C11H21NO8	296.13	134.08	295.127	[M+H]+	3	-	-	719269	-
MWSprf025	Cryptotanshinone;Tanshinone c	Quinones	PhenAnthraquinones	C19H20O3	297.15	251.14	296.141	[M+H]+	2	35825-57-1	-	17790.3	-
Zmgp005229	5-Methoxy-1,7-diphenyl-3-heptanone	Others	Ketone compounds	C20H24O2	297.18	279.22	296.178	[M+H]+	2	100667-54-7	-	15596.8	-
mws0131	Phytol	Lipids	Free fatty acids	C20H40O	297.32	251.14	296.308	[M+H]+	3	7541-49-3	C01389	20994.5	-
pmb0197	N7-Methylguanosine	Nucleotides and derivatives	Nucleotides and derivatives	C11H15N5O5	298.11	166.07	297.107	[M+H]+	3	20244-86-4	C20674	174381	-
Hmmp001541	3-(3',5'-Dimethoxy-4'-hydroxy-benzylidene')-2-indolinone	Alkaloids	Plumerane	C17H15NO4	298.11	136.06	297.1	[M+H]+	2	-	-	1.00685e+06	-
HJAP140	Puerol A	Phenolic acids	Phenolic acids	C17H14O5	299.08	284.07	298.084	[M+H]+	1	152784-32-2	-	420174	-
Laxp008852	(2Z)-2-(3,4-Dimethoxybenzylidene)-6-Hydroxy-1-Benzofuran-3(2H)-One	Flavonoids	Aurones	C17H14O5	299.09	284.07	298.084	[M+H]+	2	1322574-14-0	-	445360	-
Lahp010628	Gravelliferone	Lignans and Coumarins	Coumarins	C19H22O3	299.16	175.04	298.157	[M+H]+	3	21316-80-3	-	16074	-
Wdyp002448	1-[(4-hydroxyphenyl)methyl]-6-methoxy-2-methyl-3,4-dihydro-1h-isoquinolin-7-ol*	Alkaloids	Isoquinoline alkaloids	C18H21NO3	300.16	107.12	299.152	[M+H]+	2	-	-	323391	-
Qmjp110215	N-Methyl-coclaurine	Alkaloids	Alkaloids	C18H21NO3	300.16	107.05	299.152	[M+H]+	3	-	-	2.04566e+06	-
Zbkp003045	Heterocodeine	Alkaloids	Alkaloids	C18H21NO3	300.16	237.09	299.152	[M+H]+	1	639-47-4	C11779	445502	-
Sasp002481	Hexaethylene glycol	Others	Alcohol compounds	C12H26O7	300.2	89.06	282.168	[M+NH4]+	1	2615-15-8	-	2.58673e+06	-
Lmcp004624	3-Methylkaempferol	Flavonoids	Flavonols	C16H12O6	301.07	258.05	300.063	[M+H]+	3	1592-70-7	C05902	56261.8	-
Zmbp006041	6-methyl luteolin	Flavonoids	Flavones	C16H12O6	301.07	167.03	300.063	[M+H]+	3	-	-	177562	-
MWSHC20114	5,7,2'-Trihydroxy-8-methoxyflavone; Scutevulin*	Flavonoids	Flavones	C16H12O6	301.07	286.05	300.063	[M+H]+	1	80713-32-2	-	1.36424e+06	-
Laxp008664	Leptosidin*	Flavonoids	Aurones	C16H12O6	301.07	231.06	300.063	[M+H]+	2	486-24-8	C08651	52212.3	-
MWStz459	3,5,4'-Trihydroxy-7-methoxyflavone (Rhamnocitrin)	Flavonoids	Flavonols	C16H12O6	301.07	286.05	300.063	[M+H]+	2	569-92-6	C17059	29264.6	-
Zbdp006489	7,4'-Dimethoxy-5-hydroxyflavone	Flavonoids	Other Flavonoids	C17H16O5	301.11	123.04	300.1	[M+H]+	3	-	-	386604	-
pmp000567	Melilotocarpan A	Phenolic acids	Phenolic acids	C17H16O5	301.11	163.04	300.1	[M+H]+	3	61135-95-3	-	28781.2	-
Zmmp009258	Naringenin-4',7-dimethyl ether	Flavonoids	Flavanones	C17H16O5	301.11	167.04	300.1	[M+H]+	3	29424-96-2	-	51291.5	-
Wagp008002	1,5-Dihydroxy-2,3-Dimethoxy-10-Methyl-9-Acridone	Alkaloids	Alkaloids	C16H15NO5	302.1	287.08	301.095	[M+H]+	1	-	-	654396	-
Wagp009583	Citrusinine I	Alkaloids	Alkaloids	C16H15NO5	302.1	287.08	301.095	[M+H]+	2	86680-32-2	-	122369	-
pmp001176	Dihydrocaffeoyltyramine	Alkaloids	Phenolamine	C17H19NO4	302.14	103.05	301.131	[M+H]+	3	-	-	29945.3	-
Sasp001627	Leu-Val-Ala	Amino acids and derivatives	Amino acids and derivatives	C14H27N3O4	302.21	86.1	301.2	[M+H]+	1	-	-	844939	-
Walp008102	2-Aminooctadecane-1,4-diol	Lipids	Sphingolipids	C18H39NO2	302.31	88.08	301.298	[M+H]+	3	-	-	47581	-
Hmyp002315	3,5,7,4'-Tetrahydroxy-Coumaronochromone	Others	Chromone	C15H10O7	303.04	257.04	302.043	[M+H]+	3	-	-	214617	-
Wacyp04478	4-(2,6-Dihydroxybenzoyl)-3-Formyl-5-Hydroxybenzoic acid	Phenolic acids	Phenolic acids	C15H10O7	303.05	165.02	302.043	[M+H]+	2	127448-92-4	-	1.44197e+06	-
Zmpp002571	3,3',4',5',7-Pentahydroxyflavone; Robinetin	Flavonoids	Flavonols	C15H10O7	303.05	257.05	302.043	[M+H]+	3	490-31-3	C10177	253415	-
pme2954	Quercetin	Flavonoids	Flavonols	C15H10O7	303.05	137.02	302.043	[M+H]+	3	117-39-5	C00389	218310	ko00941,ko00944,ko00946,ko01100,ko01110,ko04152
Cmsp004086	Dihydrokaempferide*	Flavonoids	Flavanonols	C16H14O6	303.09	229.08	302.079	[M+H]+	2	137225-59-3	-	507031	-
MWSHY0049	Hesperetin	Flavonoids	Flavanones	C16H14O6	303.09	177.05	302.079	[M+H]+	1	520-33-2	C01709	1.6017e+06	ko00941
MWS201469	Glu-Arg	Amino acids and derivatives	Amino acids and derivatives	C11H21N5O5	304.16	175.12	303.154	[M+H]+	3	7219-59-2	-	548856	-
Lcsp001416	Leu-Thr-Ala	Amino acids and derivatives	Amino acids and derivatives	C13H25N3O5	304.19	86.1	303.179	[M+H]+	2	-	-	432606	-
Zbsp010596	Ethyl-[6]-shogaol	Phenolic acids	Phenolic acids	C19H28O3	305.21	137.06	304.204	[M+H]+	1	-	-	774069	-
MWS201470	Met-Arg	Amino acids and derivatives	Amino acids and derivatives	C11H23N5O3S	306.16	175.12	305.152	[M+H]+	3	60461-10-1	-	273961	-
pmb0772	N-Cinnamoylserotonin	Alkaloids	Plumerane	C19H18N2O2	307.14	131.05	306.137	[M+H]+	2	-	-	341102	-
Qmqp102538	Arvestolide B	Terpenoids	Sesquiterpenoids	C17H22O5	307.15	201.13	306.147	[M+H]+	1	-	-	195442	-
MWSmce253	Ergolide	Terpenoids	Sesquiterpenoids	C17H22O5	307.15	229.12	306.147	[M+H]+	1	54999-07-4	-	4.07459e+06	-
Hmdp010237	Dehydrostephanine	Alkaloids	Aporphine alkaloids	C19H17NO3	308.13	191.08	307.121	[M+H]+	2	76907-76-1	-	433408	-
Wbjp004917	Methylisatoid	Alkaloids	Alkaloids	C17H12N2O4	309.09	263.08	308.08	[M+H]+	3	62584-11-6	-	1.54785e+07	-
WaYp004929	3-O-(p-coumaroyl) 3-Hydroxy-3-methylglutaric acid	Phenolic acids	Phenolic acids	C15H16O7	309.1	147.04	308.09	[M+H]+	3	-	-	338242	-
Lmjp101304	Isomexoticin	Lignans and Coumarins	Coumarins	C16H20O6	309.13	219.06	308.126	[M+H]+	3	88585-86-8	-	362369	-
Qmyp101406	solajiangxins H	Terpenoids	Sesquiterpenoids	C18H28O4	309.21	119.09	308.199	[M+H]+	1	-	-	146603	-
pmp001214	Sinapine	Alkaloids	Phenolamine	C16H24NO5+	310.16	251.09	310.165	[M]+	3	18696-26-9	C00933	62601.7	ko00940,ko01110
Zmmp002167	L-Glutamyl-L-Tyrosine	Amino acids and derivatives	Amino acids and derivatives	C14H18N2O6	311.12	136.07	310.116	[M+H]+	3	-	-	232912	-
Qmyp101412	Septemlobin E	Terpenoids	Sesquiterpenoids	C18H30O4	311.22	95.08	310.214	[M+H]+	3	-	-	213295	-
Lmtp001399	5,6-Dihydroxyindole-5-O-β-glucoside	Alkaloids	Plumerane	C14H17NO7	312.11	150.05	311.101	[M+H]+	3	-	-	493702	-
pme3967	2-(Dimethylamino)guanosine*	Nucleotides and derivatives	Nucleotides and derivatives	C12H17N5O5	312.13	180.09	311.123	[M+H]+	3	2140-67-2	-	3.58116e+06	-
Hmgp010502	Hedysarimcoumestan A	Lignans and Coumarins	Coumarins	C17H12O6	313.07	165.02	312.063	[M+H]+	3	-	-	67407.3	-
MWSHY0047	5,7,4'-Trimethoxyflavone	Flavonoids	Flavones	C18H16O5	313.11	269.08	312.1	[M+H]+	1	5631-70-9	-	106868	-
Zbjp003786	tetrahydrobisdemethoxycurcumin	Phenolic acids	Phenolic acids	C19H20O4	313.14	107.05	312.136	[M+H]+	2	-	-	453452	-
Wagp009554	Honyudisin*	Lignans and Coumarins	Coumarins	C19H20O4	313.14	175.04	312.136	[M+H]+	3	114542-45-9	-	55102.3	-
Qmyp101415	Septemlobin D	Terpenoids	Sesquiterpenoids	C18H32O4	313.24	135.12	312.23	[M+H]+	3	-	-	202256	-
Lmyp001375	BOA-6-O-glucoside	Alkaloids	Alkaloids	C13H15NO8	314.09	152.03	313.08	[M+H]+	3	-	-	1.05058e+06	-
Lhbp073004	Oblongine	Alkaloids	Isoquinoline alkaloids	C19H24NO3+	314.17	269.12	314.175	[M]+	3	-	-	1.28709e+08	-
Zbep003979	6-Ethylmorphine	Alkaloids	Alkaloids	C19H23NO3	314.17	269.12	313.168	[M+H]+	1	-	C11780	1.9828e+07	-
pmp000737	Magnocurarine	Alkaloids	Isoquinoline alkaloids	C19H24NO3+	314.18	269.12	314.175	[M]+	1	6801-40-7	C16991	1.30179e+08	-
Wdsp003369	(1s)-7-methoxy-1-[(4-methoxyphenyl)methyl]-2-methyl-3,4-dihydro-1h-isoquinolin-6-ol*	Alkaloids	Isoquinoline alkaloids	C19H23NO3	314.18	107.05	313.168	[M+H]+	1	-	-	4.94906e+07	-
Lalp006086	fistulaflavonoid B	Phenolic acids	Phenolic acids	C17H14O6	315.09	300.06	314.079	[M+H]+	2	-	-	306988	-
MWSmce415	Cirsimaritin (4',5-dihydroxy-6,7-dimethoxyflavone)*	Flavonoids	Flavones	C17H14O6	315.09	282.06	314.079	[M+H]+	3	6601-62-3	C17785	87003.8	-
pmp000161	5,2'-Dihydroxy-7,8-dimethoxyflavone	Flavonoids	Flavones	C17H14O6	315.09	271.06	314.079	[M+H]+	3	41060-16-6	-	28142.3	-
MWSprf147	Glucovanillin	Others	Aldehyde compounds	C14H18O8	315.11	153.16	314.1	[M+H]+	3	494-08-6	C19808	87771.8	-
Wagp009406	2'-Hydroxy-4,4',6'-Trimethoxychalcone; Flavokawain A*	Flavonoids	Chalcones	C18H18O5	315.12	181.05	314.115	[M+H]+	1	3420-72-2	-	660638	-
Qmzp101840	Epoxyaurapten	Lignans and Coumarins	Coumarins	C19H22O4	315.16	175.04	314.152	[M+H]+	2	-	-	39911.4	-
Lcsp001149	Pro-Val-Thr	Amino acids and derivatives	Amino acids and derivatives	C14H25N3O5	316.19	70.07	315.179	[M+H]+	3	-	-	138717	-
Lcsp003873	Leu-Ala-Ile	Amino acids and derivatives	Amino acids and derivatives	C15H29N3O4	316.22	86.1	315.216	[M+H]+	2	-	-	2.4839e+06	-
Zbpp002351	Isorhamnetin; 3'-Methoxy-3,4',5,7-Tetrahydroxyflavone	Flavonoids	Flavonols	C16H12O7	317.06	153.02	316.058	[M+H]+	3	480-19-3	C10084	73878.9	-
Lmfp001509	1-O-Galloyl-rhamnose	Phenolic acids	Phenolic acids	C13H16O9	317.09	153.02	316.079	[M+H]+	3	-	-	63337.6	-
Lmsp009013	4',6-Dihydroxy-5,7-dimethoxyflavanone	Flavonoids	Flavanones	C17H16O6	317.1	197.05	316.095	[M+H]+	3	6951-57-1	C14969	71742.1	-
Lalp007939	3',7-dihydroxy-5',5-dimethoxy-8-methylflavane*	Flavonoids	Other Flavonoids	C18H20O5	317.13	181.09	316.131	[M+H]+	2	-	-	59524.3	-
pme3459	Cafestol	Terpenoids	Ditepenoids	C20H28O3	317.21	299.2	316.204	[M+H]+	3	469-83-0	C09066	290728	-
MWS201396	Hyp-Trp	Amino acids and derivatives	Amino acids and derivatives	C16H19N3O4	318.15	188.07	317.138	[M+H]+	3	-	-	42676.7	-
Lcsp001749	Gly-Glu-Leu	Amino acids and derivatives	Amino acids and derivatives	C13H23N3O6	318.17	159.08	317.159	[M+H]+	3	-	-	97866.8	-
Lcsp003035	H-Leu-Trp-OH	Amino acids and derivatives	Amino acids and derivatives	C17H23N3O3	318.18	205.1	317.174	[M+H]+	3	5156-22-9	-	33593.3	-
Lcsp002417	Ser-Val-Leu	Amino acids and derivatives	Amino acids and derivatives	C14H27N3O5	318.2	159.11	317.195	[M+H]+	3	-	-	1.0219e+06	-
Wdmp007253	1-(1-aminoethyl)-9a,11a-dimethyl-tetradecahydrocyclopenta[a]phenanthren-7-one	Alkaloids	Plumerane	C21H35NO	318.28	219.17	317.272	[M+H]+	2	-	-	118055	-
pmb2221	4-Hydroxysphinganine; Phytosphingosine	Lipids	Sphingolipids	C18H39NO3	318.3	60.04	317.293	[M+H]+	3	554-62-1	C12144	29991.6	ko00600,ko01100
mws0032	Myricetin	Flavonoids	Flavonols	C15H10O8	319.04	153.02	318.038	[M+H]+	3	529-44-2	C10107	142346	ko00941,ko00944,ko01110
Yshj000013	4,6-dimethoxy-2-methoxyphenyl-1-O-beta-D-glucopyranoside	Others	Others	C13H18O9	319.1	125.02	318.095	[M+H]+	3	-	-	77714.2	-
Wbjp002336	N,N-diethyl-5-hydroxytryptamineoxalate	Alkaloids	Alkaloids	C16H18N2O5	319.13	301.12	318.122	[M+H]+	2	-	-	166221	-
MWS201405	His-Tyr	Amino acids and derivatives	Amino acids and derivatives	C15H18N4O4	319.14	110.07	318.133	[M+H]+	3	35979-00-1	-	218982	-
Zblp007662	Chrysotoxine (4-Hydroxy-3,5,3',4'-tetramethoxybibenzyl)	Others	Stilbene	C18H22O5	319.15	165.09	318.147	[M+H]+	2	156951-82-5	-	25636.1	-
Hmsp007523	Methyl-[8]-Shogaol	Phenolic acids	Phenolic acids	C20H30O3	319.22	191.1	318.219	[M+H]+	2	863780-79-4	-	30208.8	-
Wafp003601	N-Feruloylmethylagmatine	Alkaloids	Phenolamine	C16H24N4O3	321.19	177.06	320.185	[M+H]+	1	-	-	456685	-
Zbsp011149	[6]-Paradol acetyl	Phenolic acids	Phenolic acids	C19H28O4	321.2	137.06	320.199	[M+H]+	2	-	-	370504	-
Zbsp009834	Methyl-[6]-shogaol methoxy	Phenolic acids	Phenolic acids	C19H28O4	321.21	137.06	320.199	[M+H]+	1	-	-	165036	-
pmp000348	Kanzonol D	Flavonoids	Flavones	C20H18O4	323.13	267.06	322.12	[M+H]+	3	155233-20-8	-	182283	-
Lacp007489	Erypoegin E	Flavonoids	Isoflavones	C20H18O4	323.13	267.07	322.12	[M+H]+	3	-	-	170069	-
mws4114	3,4-Didehydroglabridin	Flavonoids	Other Flavonoids	C20H18O4	323.13	123.04	322.12	[M+H]+	3	214283-58-6	-	92897.4	-
Wafp002988	1-O-Feruloyllysine	Alkaloids	Phenolamine	C16H22N2O5	323.16	177.06	322.153	[M+H]+	3	-	-	4.27945e+06	-
Zbsp009835	[8]-Paradol Hydroxy	Phenolic acids	Phenolic acids	C19H30O4	323.21	137.06	322.214	[M+H]+	2	-	-	21744.1	-
MWSslk257	Cytidine 5'-monophosphate(Cytidylic acid)	Nucleotides and derivatives	Nucleotides and derivatives	C9H14N3O8P	324.06	112.05	323.052	[M+H]+	3	63-37-6	C00055	928120	ko00240,ko01100,ko01232
Wagp003695	N-(Isoferuloyl)-Glutamic Acid	Alkaloids	Phenolamine	C15H17NO7	324.11	177.05	323.101	[M+H]+	3	-	-	336331	-
Lmbp003825	Skimmin (7-Hydroxycoumarin-7-O-glucoside)	Lignans and Coumarins	Coumarins	C15H16O8	325.09	163.04	324.084	[M+H]+	1	93-39-0	-	4.86274e+06	-
mws4074	Glabranine	Flavonoids	Flavanones	C20H20O4	325.14	149.02	324.136	[M+H]+	3	41983-91-9	C09752	69247.5	-
MWSHY0204	Glabridin	Flavonoids	Other Flavonoids	C20H20O4	325.14	189.09	324.136	[M+H]+	3	59870-68-7	C10421	16854.8	-
Jmzp009907	Licarin B	Lignans and Coumarins	Lignans	C20H20O4	325.14	149.06	324.136	[M+H]+	2	51020-87-2	-	36914.5	-
Wagp002074	3-(1-hydroxyethyl)-4-methylpentane-1,4-diol O-Glucoside	Others	Alcohol compounds	C14H28O8	325.19	163.13	324.178	[M+H]+	1	-	-	1.75657e+06	-
Lahp004376	Armatamide	Alkaloids	Phenolamine	C19H19NO4	326.14	176.07	325.131	[M+H]+	2	-	-	1144246	-
Zmsp000494	2-O-α-D-glucosyl-1-deoxynojirimycin	Alkaloids	Piperidine alkaloids	C12H23NO9	326.15	164.09	325.137	[M+H]+	2	-	-	1.49181e+06	-
Lhhp102923	(7'R,8'R)-7'8'-dihydro-7'-(5'-hydroxy-3'-methoxphenyl)-3-methoxy-8'-methyl-1-(E)-propenylbenzof-uran	Lignans and Coumarins	Lignans	C20H22O4	327.16	137.06	326.152	[M+H]+	3	-	-	838649	-
Smcp000882	N-benzoyl-2-aminoethyl-β-D-glucopyranoside	Alkaloids	Alkaloids	C15H21NO7	328.13	310.12	327.132	[M+H]+	1	-	-	1.39122e+07	-
Hmdp003775	Stepholidine	Alkaloids	Isoquinoline alkaloids	C19H21NO4	328.15	265.08	327.147	[M+H]+	1	16562-13-3	-	1.14668e+06	-
Wahlp03193	Spinosine	Alkaloids	Isoquinoline alkaloids	C19H21NO4	328.15	312.12	327.147	[M+H]+	3	175274-51-8	-	3.3771e+07	-
HJAP167	Isoboldine	Alkaloids	Aporphine alkaloids	C19H21NO4	328.15	297.11	327.147	[M+H]+	2	3019-51-0	C09541	2.26165e+06	ko00950,ko01063
Hamp002963	Isocoreximine	Others	Others	C19H21NO4	328.16	178.09	327.147	[M+H]+	3	-	-	663104	-
Hmxp006108	3-Hydroxy-5,7,8-trimethoxyflavone*	Flavonoids	Flavonols	C18H16O6	329.1	314.07	328.095	[M+H]+	1	103393-10-8	-	196475	-
Zbgp006597	5-Hydroxy-3,7,4'-trimethoxyflavone*	Flavonoids	Flavonols	C18H16O6	329.1	299.06	328.095	[M+H]+	1	15486-34-7	-	541581	-
Layp007669	(2S)-5,7-dimethoxy-3',4'-methylenedioxyflavanone	Flavonoids	Flavones	C18H16O6	329.1	314.08	328.095	[M+H]+	2	-	-	218026	-
Lmsp011263	6-Hydroxy-5,7,4'-trimethoxyflavone	Flavonoids	Flavones	C18H16O6	329.1	268.08	328.095	[M+H]+	2	6938-19-8	C14985	49684.6	-
WaYp002866	3-(4-hydroxyphenyl)-3-oxopropyl beta-D-glucopyranoside	Phenolic acids	Phenolic acids	C15H20O8	329.12	121.03	328.116	[M+H]+	3	53170-92-6	-	1.25196e+06	-
Walbp00988	Pyridoxal Glucoside	Alkaloids	Pyridine alkaloids	C14H19NO8	330.12	150.05	329.111	[M+H]+	2	-	-	9.8729e+07	-
Hmjp005089	N-[2-(3,4-Dihydroxyphenyl)-2-hydroxyethyl]-3-(4-methoxyphenyl)-2-propenamide*	Alkaloids	Phenolamine	C18H19NO5	330.13	177.05	329.126	[M+H]+	1	-	-	339808	-
Hmdp004145	Dehassiline*	Alkaloids	Isoquinoline alkaloids	C19H23NO4	330.17	192.1	329.163	[M+H]+	1	142717-64-4	-	5.68711e+07	-
Lcsp002508	Pro-Thr-Ile	Amino acids and derivatives	Amino acids and derivatives	C15H27N3O5	330.2	70.06	329.195	[M+H]+	3	-	-	123328	-
Lcsp003681	Val-Val-Leu	Amino acids and derivatives	Amino acids and derivatives	C16H31N3O4	330.24	199.14	329.231	[M+H]+	1	-	-	66921.9	-
Hmhp005160	Rehderianin I*	Flavonoids	Flavones	C17H14O7	331.07	316.05	330.074	[M+H]+	3	90965-30-3	-	44595.2	-
Lmcp005645	Quercetin-3,4'-Dimethyl Ether	Flavonoids	Flavonols	C17H14O7	331.08	287.05	330.074	[M+H]+	3	33429-83-3	-	223827	-
Lmzp004885	Tricin (5,7,4'-Trihydroxy-3',5'-dimethoxyflavone)	Flavonoids	Flavones	C17H14O7	331.08	315.05	330.074	[M+H]+	3	520-32-1	C10193	27114.2	-
MWSHY0169	4',5,7-Trihydroxy-3',6-dimethoxyflavone (Jaceosidin)	Flavonoids	Flavones	C17H14O7	331.08	301.04	330.074	[M+H]+	3	18085-97-7	-	29713.8	-
Lmgp002452	2-Glucosyloxy-(4-hydroxyphenyl)acetic acid (Dhurrin acid)	Phenolic acids	Phenolic acids	C14H18O9	331.1	132.04	330.095	[M+H]+	3	-	-	19091	-
Lmsp008681	5-Hydroxy-7,8,4'-Trimethoxyflavanone	Flavonoids	Flavanones	C18H18O6	331.12	197.05	330.11	[M+H]+	3	-	-	26742	-
Lmdp002901	2,6-Dihydroxy-4-isopropylphenyl-1-O-β-D-glucoside	Others	Others	C15H22O8	331.14	151.07	330.132	[M+H]+	2	-	-	326689	-
Zbkp004768	Schizonepetoside A	Terpenoids	Ditepenoids	C16H26O7	331.17	151.11	330.168	[M+H]+	2	-	C17634	2.46299e+06	-
Wagp003912	Jasminoside A*	Others	Others	C16H26O7	331.18	169.12	330.168	[M+H]+	2	-	-	2.51067e+07	-
Lmxp006440	2-Palmitoylglycerol*	Lipids	Glycerol ester	C19H38O4	331.28	313.27	330.277	[M+H]+	1	23470-00-0	-	21923.9	-
pme3184	2'-Deoxyadenosine-5'-monophosphate	Nucleotides and derivatives	Nucleotides and derivatives	C10H14N5O6P	332.08	136.06	331.068	[M+H]+	2	653-63-4	C00360	6.65452e+06	ko00230,ko01100,ko01232
pmb0789	Pyridoxine-5'-O-glucoside	Others	Vitamin	C14H21NO8	332.13	152.07	331.127	[M+H]+	3	-	C03996	1.94153e+06	-
Lcsp001100	Val-Val-Asp	Amino acids and derivatives	Amino acids and derivatives	C14H25N3O6	332.18	171.15	331.174	[M+H]+	3	-	-	466721	-
Wagp010844	4-((6-amino-7-hydroxy-3,7-dimethyloct-2-en-1-yl)oxy)-2H-chromen-2-one	Lignans and Coumarins	Coumarins	C19H25NO4	332.19	163.04	331.178	[M+H]+	3	-	-	28358.2	-
pmc0066	2'-Deoxyinosine-5'-monophosphate	Nucleotides and derivatives	Nucleotides and derivatives	C10H13N4O7P	333.06	137.05	332.052	[M+H]+	3	3393-18-8	C06196	114065	ko00230,ko01232
Lmjp004404	Quercetagetin-3-Methyl Ether	Flavonoids	Flavonols	C16H12O8	333.06	318.04	332.053	[M+H]+	3	64190-88-1	-	65220.9	-
Lmsp008443	3,3',5-Trihydroxy-4',7-dimethoxyflavanone	Flavonoids	Flavanones	C17H16O7	333.1	167.03	332.09	[M+H]+	3	-	-	30608.2	-
Lcsp002225	L-Glutaminyl-L-tryptophan	Amino acids and derivatives	Amino acids and derivatives	C16H20N4O4	333.16	188.07	332.149	[M+H]+	3	66851-83-0	-	124312	-
Lmzp003207	(3R,4R)-p-Menth-1-ene-3,4-diol-3-O-β-D-glucoside*	Terpenoids	Monoterpenoids	C16H28O7	333.19	153.13	332.183	[M+H]+	3	-	-	69541.7	-
Zasp003910	(1S,2S,4R)-trans-2-hydroxy-1,8-cineole-β-D-glucopyranoside	Terpenoids	Terpene	C16H28O7	333.19	135.12	332.183	[M+H]+	3	-	-	186166	-
Wdxp004610	3β,14β-dihydroxy-pregn-5-en-20-one	Steroids	Steroid	C21H32O3	333.24	279.23	332.235	[M+H]+	2	-	-	51318.4	-
Zmmp003443	γ-Glu-Trp	Amino acids and derivatives	Amino acids and derivatives	C16H19N3O5	334.14	188.07	333.132	[M+H]+	3	66471-20-3	-	852758	-
WaYp007695	2-Aminooctadecane-1,16,18,18-tetraol	Lipids	Sphingolipids	C18H39NO4	334.3	242.25	333.288	[M+H]+	3	-	-	45922.9	-
Hmqp006656	12-Hydroxyhydromethylabietate	Terpenoids	Ditepenoids	C21H34O3	335.26	335.26	334.251	[M+H]+	3	-	-	599631	-
MWSmce204	Epiberberine	Alkaloids	Isoquinoline alkaloids	C20H18NO4+	336.12	320.09	336.123	[M]+	2	6873-09-2	-	104871	-
Wagp000949	N-Acetylleucine O-Glucoside	Alkaloids	Alkaloids	C14H25NO8	336.17	174.11	335.158	[M+H]+	3	-	-	831924	-
Wayp003039	N-(1-Deoxy-1-fructosyl)Aminononanoic acid	Alkaloids	Alkaloids	C15H29NO7	336.2	318.19	335.194	[M+H]+	2	-	-	221440	-
mws4105	Kanzonol W	Lignans and Coumarins	Coumarins	C20H16O5	337.11	281.04	336.1	[M+H]+	2	184584-82-5	-	121692	-
Zbdp010280	Derrisisoflavone G	Flavonoids	Isoflavones	C20H16O5	337.11	295.06	336.1	[M+H]+	2	-	-	428905	-
ZbWp000212	N-(1-deoxy-1-fructosyl)arginine	Amino acids and derivatives	Amino acids and derivatives	C12H24N4O7	337.17	70.07	336.164	[M+H]+	1	-	-	1.21063e+07	-
Wagp003518	Acetoxyindole N-Glucoside	Alkaloids	Plumerane	C16H19NO7	338.12	176.07	337.116	[M+H]+	3	-	-	1.66955e+07	-
MWSmce359	Jatrorrhizine	Alkaloids	Isoquinoline alkaloids	C20H20NO4+	338.14	323.12	338.139	[M]+	2	3621-38-3	C09553	32028	-
pmb1178	O-Feruloyl 7-hydroxycoumarin*	Lignans and Coumarins	Coumarins	C19H14O6	339.09	177.05	338.079	[M+H]+	3	-	-	2.42189e+06	-
pmb0382	O-Feruloyl 4-hydroxycoumarin	Lignans and Coumarins	Coumarins	C19H14O6	339.09	177.05	338.079	[M+H]+	3	-	-	567149	-
Zmyp004317	(3,4,5-trihydroxytetrahydro-2H-pyran-2-yl)methyl (E)-3-(4-hydroxy-3-methoxyphenyl)acrylate	Phenolic acids	Phenolic acids	C16H18O8	339.1	177.05	338.1	[M+H]+	3	-	-	1.03882e+06	-
Cmhp005227	1,4,8-Trihydroxynaphthalene-1-O-glucoside	Quinones	Quinones	C16H18O8	339.11	177.05	338.1	[M+H]+	2	39015-63-9	-	1.80489e+06	-
MWStz516	Licoflavone C	Flavonoids	Other Flavonoids	C20H18O5	339.12	283.07	338.115	[M+H]+	2	72357-31-4	-	270047	-
Lagp007615	Tuberosin	Flavonoids	Isoflavones	C20H18O5	339.12	283.06	338.115	[M+H]+	2	-	-	5.16545e+06	-
Lssp210420	Wighteone; Erythrinin B	Flavonoids	Isoflavones	C20H18O5	339.12	271.06	338.115	[M+H]+	2	-	C10542	1.05097e+06	-
Zmdp008296	6-prenylapigenin	Flavonoids	Flavones	C20H18O5	339.12	283.06	338.115	[M+H]+	1	68097-13-2	-	3.77313e+06	-
YC512113	Cotinine-glucoside	Alkaloids	Pyridine alkaloids	C16H22N2O6	339.16	177.1	338.148	[M+H]+	3	-	-	214103	-
MWSHY0087	Licochalcone C	Flavonoids	Chalcones	C21H22O4	339.16	253.09	338.152	[M+H]+	2	144506-14-9	-	24729.5	-
mws4109	Licoagrocarpin	Flavonoids	Isoflavones	C21H22O4	339.16	137.06	338.152	[M+H]+	3	202815-29-0	-	19616.8	-
Zahp003428	Puberulumine I	Alkaloids	Alkaloids	C20H21NO4	340.15	263.07	339.147	[M+H]+	3	-	-	5.19657e+06	-
Layp002880	5,7-Dihydroxychromone glucoside	Others	Chromone	C15H16O9	341.09	179.03	340.079	[M+H]+	3	-	-	1.30228e+06	-
Lssp210101	Kushenol S	Flavonoids	Flavanones	C20H20O5	341.14	137.06	340.131	[M+H]+	2	254886-72-1	-	841976	-
Sahp008757	Lespecyrtin B3*	Flavonoids	Chalcones	C20H20O5	341.14	285.08	340.131	[M+H]+	2	1108717-51-6	-	181502	-
Zapp009110	Desmethylxanthohumol	Flavonoids	Chalcones	C20H20O5	341.14	285.08	340.131	[M+H]+	3	115063-39-3	C16416	153112	ko00941
Wdhp003692	2,9,10-trimethoxy-6-methyl-5,6,6a,7-tetrahydro-4H-dibenzo[de,g]quinolin-1-ol	Alkaloids	Isoquinoline alkaloids	C20H23NO4	342.17	265.08	341.163	[M+H]+	1	-	-	1.44497e+08	-
Wagp008220	Cerrosillin	Flavonoids	Flavones	C19H18O6	343.12	328.09	342.11	[M+H]+	1	17182-56-8	-	2.3123e+07	-
MWSHY0128	5,7,8,4'-Tetramethoxyflavone*	Flavonoids	Flavones	C19H18O6	343.12	313.08	342.11	[M+H]+	1	6601-66-7	-	6.26203e+07	-
Hamp007846	5,6,7,8-Tetramethoxyflavone	Flavonoids	Flavones	C19H18O6	343.12	313.07	342.11	[M+H]+	2	-	-	7.55326e+06	-
Lazn006152	Isoshonanin	Lignans and Coumarins	Lignans	C20H22O5	343.15	105.03	342.147	[M+H]+	3	-	-	7.9659e+06	-
Hmjp006104	N-Cis-Feruloyl-3'-O-methyldopamine*	Alkaloids	Phenolamine	C19H21NO5	344.15	177.05	343.142	[M+H]+	1	-	-	595413	-
MWStz563	N-trans-Feruloyl-3-methoxytyramine*	Alkaloids	Phenolamine	C19H21NO5	344.15	177.06	343.142	[M+H]+	1	78510-19-7	-	597217	-
Lcsp001547	Pro-Leu-Asp*	Amino acids and derivatives	Amino acids and derivatives	C15H25N3O6	344.18	70.07	343.174	[M+H]+	2	-	-	135469	-
Lacp003267	Tembetarine	Alkaloids	Isoquinoline alkaloids	C20H26NO4+	344.19	175.08	344.186	[M]+	2	18446-73-6	C21491	2.56918e+06	-
Lcsp003135	Leu-Val-Leu	Amino acids and derivatives	Amino acids and derivatives	C17H33N3O4	344.25	185.16	343.247	[M+H]+	2	58337-01-2	-	1.43767e+06	-
Zmlp007578	3,3',4-O-Trimethylellagic acid	Tannins	Tannin	C17H12O8	345.06	313.03	344.053	[M+H]+	3	1617-49-8	C10836	22146.7	-
Hmhp005846	Tenaxin I*	Flavonoids	Flavones	C18H16O7	345.09	330.07	344.09	[M+H]+	1	86926-52-5	-	367400	-
Wagp006454	Xanthomicrol (5,4'-Dihydroxy-6,7,8-trimethoxyflavone)*	Flavonoids	Flavones	C18H16O7	345.1	312.06	344.09	[M+H]+	3	16545-23-6	C14476	43275.5	-
MWSHY0054	Eupatorin; 3',5-Dihydroxy-4',6,7-Trimethoxyflavone*	Flavonoids	Flavones	C18H16O7	345.1	312.06	344.09	[M+H]+	1	855-96-9	-	273949	-
MWSslk060	Eupatilin (5,7-Dihydroxy-3',4',6-Trimethoxyflavone)*	Flavonoids	Flavones	C18H16O7	345.1	330.08	344.09	[M+H]+	1	22368-21-4	C10040	897565	-
Zmhp004065	7,8-Dihydroxy-5,6,4'-trimethoxyflavone*	Flavonoids	Flavones	C18H16O7	345.1	330.07	344.09	[M+H]+	1	-	-	459087	-
Lmjp005871	Penduletin (5,4'-Dihydroxy-3,6,7-trimethoxyflavone)	Flavonoids	Flavonols	C18H16O7	345.1	312.06	344.09	[M+H]+	3	569-80-2	-	105706	-
Lagp007132	7,3',4'-Trihydroxyquercetin*	Flavonoids	Flavonols	C18H16O7	345.1	330.08	344.09	[M+H]+	3	6068-80-0	-	103921	-
Lmjp006533	4',5-Dihydroxy-3,3',7-Trimethoxyflavone; Pachypodol*	Flavonoids	Flavonols	C18H16O7	345.1	330.07	344.09	[M+H]+	3	33708-72-4	C10117	126057	-
Wagp009755	6'-Hydroxy-4,2',3',4'-Tetramethoxychalcone	Flavonoids	Chalcones	C19H20O6	345.13	211.06	344.126	[M+H]+	1	3877-67-6	-	2.88739e+06	-
Lmmp003530	3,4-Divanillyltetrahydrofuran*	Lignans and Coumarins	Lignans	C20H24O5	345.17	137.06	344.162	[M+H]+	1	34730-78-4	-	1.76362e+06	-
Lcsp001751	Val-Ile-Asp	Amino acids and derivatives	Amino acids and derivatives	C15H27N3O6	346.2	185.16	345.19	[M+H]+	2	-	-	482684	-
Zmjp004875	3',4',5,6-Tetrahydroxy-3,7-dimethoxyflavone; 3,7-Dimethylquercetagetin	Flavonoids	Flavonols	C17H14O8	347.07	315.06	346.069	[M+H]+	1	59171-23-2	C04581	111017	-
Zmhp002734	5,7,2',5'-Tetrahydroxy-8,6'-dimethoxyflavone	Flavonoids	Flavones	C17H14O8	347.08	332.06	346.069	[M+H]+	3	-	-	950134	-
Hmgp003163	3,3',5,7-Tetrahydroxy-4',6-Dimethoxyflavone; (Laciniatin)*	Flavonoids	Flavonols	C17H14O8	347.08	332.05	346.069	[M+H]+	3	74161-28-7	-	776413	-
MWStz391	3',5-Dihydroxy-4',6,7-trimethoxyflavanone	Flavonoids	Flavanones	C18H18O7	347.11	197.05	346.105	[M+H]+	1	90850-99-0	-	383201	-
MWStz399	Pinusolide	Terpenoids	Ditepenoids	C21H30O4	347.22	287.2	346.214	[M+H]+	1	31685-80-0	-	80072.1	-
pmb0981	Adenosine 5'-monophosphate	Nucleotides and derivatives	Nucleotides and derivatives	C10H14N5O7P	348.07	136.06	347.063	[M+H]+	3	61-19-8	C00020	6.23533e+06	ko00230,ko00908,ko01060,ko01065,ko01070,ko01100,ko01110,ko01232,ko01240,ko01523,ko04022,ko04024,ko04068,ko04150,ko04151,ko04152,ko04211,ko04740,ko04742,ko04923,ko04924,ko04925,ko04927,ko04928,ko04934,ko05012,ko05022,ko05032
pmb0532	Inosine 5'-monophosphate	Nucleotides and derivatives	Nucleotides and derivatives	C10H13N4O8P	349.05	137.05	348.047	[M+H]+	3	131-99-7	C00130	468243	ko00230,ko01060,ko01065,ko01070,ko01100,ko01110,ko01232,ko01240,ko01523,ko04742
Wacyp04942	2,7-Dimethyl-2,4-Octadiene-1,8-Diol 8-O-B-D-Glucopyranoside	Terpenoids	Monoterpenoids	C16H28O7	350.22	153.13	332.183	[M+NH4]+	2	-	-	2.59633e+06	-
pmb1562	1-Stearidonoyl-Glycerol	Lipids	Glycerol ester	C21H34O4	351.25	147.12	350.246	[M+H]+	3	-	-	62515	-
pmb0808	Esculetin-6-O-quinic acid	Lignans and Coumarins	Coumarins	C16H16O9	353.1	179	352.079	[M+H]+	3	-	-	47959.2	-
Salp009640	Lespeflorin I1	Flavonoids	Isoflavones	C20H16O6	353.1	219.07	352.095	[M+H]+	2	-	-	42778.4	-
Sahp010069	Lespeflorin H1	Flavonoids	Isoflavones	C21H20O5	353.14	189.09	352.131	[M+H]+	2	-	-	5.62222e+06	-
Wbhp008068	(1R,4aS,4bR,7R,8R,8aR,9S,10aR)-7-ethenyl-8,8a,9-trihydroxy-1,4a,7-trimethyl-2,3,4,4b,5,6,8,9,10,10a-decahydrophenanthrene-1-carboxylic acid	Terpenoids	Terpene	C20H32O5	353.23	353.23	352.225	[M+H]+	3	-	-	3.05676e+06	-
Hasp010605	MG(18:3(9Z,12Z,15Z)/0:0/0:0)	Lipids	Glycerol ester	C21H36O4	353.27	261.22	352.261	[M+H]+	3	129828-41-7	-	77551	-
Lmhp011562	1-α-Linolenoyl-glycerol	Lipids	Glycerol ester	C21H36O4	353.27	261.22	352.261	[M+H]+	3	-	-	347280	-
zjgp122323	4-O-acetyl-3-O-caffeoyl-2-C-methyl-D-erythronate	Others	Others	C16H18O9	355.1	163.04	354.095	[M+H]+	1	-	-	1.25754e+06	-
Lhzp102808	Sesamin	Lignans and Coumarins	Lignans	C20H18O6	355.1	163.04	354.11	[M+H]+	3	607-80-7	C10882	1.77214e+06	-
Lagp006569	Hydroxytuberosone	Others	Ketone compounds	C20H18O6	355.12	283.06	354.11	[M+H]+	2	95456-43-2	-	195378	-
pmp000809	Sanggenon H	Flavonoids	Flavanones	C20H18O6	355.12	299.06	354.11	[M+H]+	1	86450-80-8	-	2.96666e+06	-
MWSHY0139	Licoisoflavone A*	Flavonoids	Isoflavones	C20H18O6	355.12	299.06	354.11	[M+H]+	1	66056-19-7	C10486	1.33839e+07	-
MWSHY0200	Licoflavonol	Flavonoids	Flavonols	C20H18O6	355.12	299.06	354.11	[M+H]+	2	60197-60-6	-	3.66609e+06	-
pmp000359	3-Hydroxylicochalcone E	Flavonoids	Chalcones	C21H22O5	355.15	313.14	354.147	[M+H]+	3	-	-	172696	-
HX1208	Cristacarpin	Lignans and Coumarins	Lignans	C21H22O5	355.15	299.09	354.147	[M+H]+	1	-	-	1.36248e+07	-
Sahp009305	Lespeflorin C7*	Flavonoids	Chalcones	C21H22O5	355.15	299.09	354.147	[M+H]+	1	-	-	1.29648e+07	-
Zbdp008845	Egalensein E	Flavonoids	Other Flavonoids	C21H22O5	355.15	299.05	354.147	[M+H]+	2	-	-	1.32118e+07	-
Wagp010924	Notoptol	Lignans and Coumarins	Coumarins	C21H22O5	355.15	153.13	354.147	[M+H]+	2	88206-49-9	-	3.94851e+06	-
Lasp007338	Edudiol	Flavonoids	Isoflavones	C21H22O5	355.16	123.04	354.146	[M+H]+	2	63343-94-2	-	5.35131e+06	-
Wdgp007833	coronaridine hydroxyindolenine	Alkaloids	Plumerane	C21H26N2O3	355.2	337.19	354.194	[M+H]+	2	-	-	1.92387e+06	-
Wbmp002623	7,16,17-trimethoxy-3,5-dioxa-11-azapentacyclo[10.7.1.02,6.08,20.014,19]icosa-1,6,8(20),14,16,18-hexaene	Alkaloids	Alkaloids	C20H21NO5	356.15	58.07	355.142	[M+H]+	1	-	-	2.02899e+06	-
Wbjp003503	1-methoxy-6-methyl-10-propan-2-yloxy-5,6,6a,7-tetrahydro-4H-dibenzo[de,g]quinoline-2,9-diol*	Alkaloids	Alkaloids	C21H25NO4	356.18	279.1	355.178	[M+H]+	1	-	-	5.62426e+06	-
Cmxp003511	Argemonine	Alkaloids	Piperidine alkaloids	C21H25O4N	356.19	311.13	355.178	[M+H]+	1	6901-16-2	C09341	1.65426e+07	-
Lmlp002018	Xanthoplanine	Alkaloids	Aporphine alkaloids	C21H26NO4+	356.19	311.13	356.186	[M]+	2	6872-88-4	-	2.80226e+07	-
Wdtp003420	1-O-Feruloyl-beta-D-glucose	Phenolic acids	Phenolic acids	C16H20O9	357.12	177.05	356.111	[M+H]+	3	-	-	1.52457e+06	-
Lssp210123	α-Conidendrin	Others	Others	C20H20O6	357.13	137.06	356.126	[M+H]+	3	-	-	72847.8	-
Samp008576	TomentoSanol D	Flavonoids	Flavanones	C20H20O6	357.13	283.06	356.126	[M+H]+	2	-	-	869961	-
Hmpp002994	Gingerenone A	Others	Ketone compounds	C21H24O5	357.17	177.09	356.162	[M+H]+	3	128700-97-0	C10460	384141	-
Lcsp002236	Pro-Glu-Ile	Amino acids and derivatives	Amino acids and derivatives	C16H27N3O6	358.2	70.07	357.19	[M+H]+	3	-	-	108568	-
Lcfp121131	DL-isoleucyl-DL-isoleucyl-DL-isoleucine	Amino acids and derivatives	Amino acids and derivatives	C18H35N3O4	358.27	86.1	357.263	[M+H]+	1	-	-	3.81016e+06	-
Wagp006988	4'-Hydroxy-5,6,7,8-Tetramethoxyflavone	Flavonoids	Flavones	C19H18O7	359.11	329.07	358.105	[M+H]+	1	36950-98-8	-	604548	-
Wagp007236	7-Hydroxy-3',4',5,6-tetramethoxyflavone*	Flavonoids	Flavones	C19H18O7	359.11	344.09	358.105	[M+H]+	1	40983-99-1	-	1.24544e+06	-
Zbdp007159	5-Hydroxy-7,2',4',5'-tetramethoxyisoflavone; Robustigenin	Flavonoids	Isoflavones	C19H18O7	359.11	329.07	358.105	[M+H]+	2	-	-	1.00291e+06	-
Wagp008458	5-Hydroxy-6,7,3',4'-tetramethoxyflavone	Flavonoids	Flavones	C19H18O7	359.11	329.07	358.105	[M+H]+	1	21763-80-4	-	1.43728e+06	-
Wbtp008392	Bracteaxanthone VI	Flavonoids	Other Flavonoids	C19H18O7	359.11	301.07	358.105	[M+H]+	3	-	-	136097	-
Wagp010352	Flindulatin	Flavonoids	Flavonols	C19H18O7	359.11	344.09	358.105	[M+H]+	1	521-44-8	-	881448	-
Zmjp010694	5-Hydroxy-3,7,3',4'-tetramethoxyflavone	Flavonoids	Flavonols	C19H18O7	359.11	344.09	358.105	[M+H]+	1	1245-15-4	-	1.93453e+06	-
HJAP060	Gardenin B	Flavonoids	Flavones	C19H18O7	359.12	298.09	358.105	[M+H]+	3	2798-20-1	C15109	104341	-
mws1526	Sweroside	Terpenoids	Monoterpenoids	C16H22O9	359.13	197.08	358.126	[M+H]+	3	14215-86-2	C17071	5.29713e+06	-
Lssp210087	Matairesinol	Lignans and Coumarins	Lignans	C20H22O6	359.15	137.06	358.142	[M+H]+	2	580-72-3	C10682	797196	ko00999,ko01061,ko01100,ko01110
Lahp003733	Clausenaglycoside A	Phenolic acids	Phenolic acids	C17H26O8	359.17	197.12	358.163	[M+H]+	3	-	-	966900	-
Zbqp003540	L-isoleucyl-L-aspartyl-L-isoleucine	Amino acids and derivatives	Amino acids and derivatives	C16H29N3O6	360.21	198.11	359.206	[M+H]+	3	-	-	527752	-
Zbqp003309	Asp-Ile-Leu	Amino acids and derivatives	Amino acids and derivatives	C16H29N3O6	360.21	201.12	359.206	[M+H]+	1	-	-	1.26276e+06	-
Lmjp005224	4',5,7-Trihydroxy-3',3,6-Trimethoxyflavone (Jaceidin)	Flavonoids	Flavonols	C18H16O8	361.09	328.06	360.084	[M+H]+	3	10173-01-0	-	70878.9	-
Wagp009674	3',6'-Dihydroxy-3,4,2',4'-Tetramethoxychalcone*	Flavonoids	Chalcones	C19H20O7	361.13	197.04	360.121	[M+H]+	1	-	-	2.25968e+06	-
pmp001048	Ixoroside	Terpenoids	Monoterpenoids	C16H24O9	361.15	199.1	360.142	[M+H]+	3	58514-30-0	-	585059	-
HX1371	(7S,8R)-dihydrodehydrodiconferyl alcohol	Lignans and Coumarins	Lignans	C20H24O6	361.16	189.09	360.157	[M+H]+	2	-	-	611530	-
HX1190	1,7-Bis-(3,4-Dihydroxyphenyl)-5-methoxy-3-heptanone	Others	Ketone compounds	C20H24O6	361.16	181.09	360.157	[M+H]+	3	-	-	119093	-
Zmxp005324	Dihydrodehydrodiconiferyl alcohol	Lignans and Coumarins	Lignans	C20H24O6	361.16	189.09	360.157	[M+H]+	1	126253-41-6	-	337834	-
Lcsp001308	Asn-Ile-Asp	Amino acids and derivatives	Amino acids and derivatives	C14H24N4O7	361.17	200.14	360.164	[M+H]+	3	-	-	70445.8	-
Lcsp001977	Thr-Glu-Ile	Amino acids and derivatives	Amino acids and derivatives	C15H27N3O7	362.19	231.1	361.185	[M+H]+	3	-	-	76586.5	-
Zapp006824	gnetupendin A	Others	Stilbene	C22H20O5	365.14	243.1	364.131	[M+H]+	3	-	-	437094	-
pmb0964	Isopentenyladenine-7-N-glucoside	Nucleotides and derivatives	Nucleotides and derivatives	C16H23N5O5	366.18	204.12	365.17	[M+H]+	3	-	-	709607	-
Safp004000	2-(hydroxymethyl)-6-{6-[(3-methylbut-2-en-1-yl)amino]-9H-purin-9-yl}oxane-3,4,5-triol	Alkaloids	Alkaloids	C16H23N5O5	366.18	204.12	365.17	[M+H]+	2	-	-	2.43949e+06	-
Wbtp007429	4,8-dihydroxy-7-methoxy-6-(3-methylbut-2-en-1-yl)furo[3,2-b]xanthen-5-one	Flavonoids	Other Flavonoids	C21H18O6	367.12	311.06	366.11	[M+H]+	2	-	-	222820	-
Wagp001124	Bufotenine O-Glucoside	Alkaloids	Plumerane	C18H26N2O6	367.19	160.08	366.179	[M+H]+	1	-	-	1.07048e+06	-
Wasyqp3396	4-O-Caffeoylquinic Acid Methyl Ester	Phenolic acids	Phenolic acids	C17H20O9	369.12	163.04	368.111	[M+H]+	1	-	-	41482.7	-
pma3724	1-O-Feruloylquinic acid*	Phenolic acids	Phenolic acids	C17H20O9	369.12	177.05	368.111	[M+H]+	1	-	-	5.78094e+06	-
MWStz545	5-O-Feruloylquinic acid*	Phenolic acids	Phenolic acids	C17H20O9	369.12	177.06	368.111	[M+H]+	1	40242-06-6	-	5.00595e+06	-
Zmkp005835	Sophoflavescenol*	Flavonoids	Flavonols	C21H20O6	369.13	313.07	368.126	[M+H]+	1	216450-65-6	-	2.23331e+07	-
pme2296	Curcumin	Phenolic acids	Phenolic acids	C21H20O6	369.13	285.11	368.126	[M+H]+	2	458-37-7	C10443	4.99386e+06	ko00945,ko01110
Zmdp008437	cannflavin B	Flavonoids	Flavones	C21H20O6	369.13	313.08	368.126	[M+H]+	1	76735-58-5	-	1.17165e+06	-
MWSslk199	Icaritin	Flavonoids	Flavonols	C21H20O6	369.13	313.08	368.126	[M+H]+	2	118525-40-9	-	574828	-
Wbmp004243	4,5,15,16-Tetramethoxy-10-methyl-10-azatetracyclo[7.7.1.02,7.013,17]heptadeca-1,3,5,7,9(17),13,15-heptaen-14-ol	Alkaloids	Alkaloids	C21H23NO5	370.16	294.09	369.158	[M+H]+	1	-	-	933994	-
Lhhp102922	Fargesin*	Lignans and Coumarins	Lignans	C21H22O6	371.15	167.07	370.142	[M+H]+	3	31008-19-2	C16957	184646	-
Wagp009135	Lansiumarin B	Lignans and Coumarins	Coumarins	C21H22O6	371.15	203.03	370.142	[M+H]+	3	205115-74-8	-	31635.9	-
Jmgp006458	glycyuralin E	Flavonoids	Flavones	C21H22O6	371.15	137.06	370.142	[M+H]+	3	1879910-26-5	-	487091	-
Lhmp122211	3-(5-acetoxy-2,4-dimethoxyphenyl)-3-(3'-acetoxyphe-nyl)propene	Others	Others	C21H22O6	371.15	297.08	370.142	[M+H]+	1	-	-	1.20059e+06	-
mws4069	Glyasperin D	Flavonoids	Other Flavonoids	C22H26O5	371.19	167.07	370.178	[M+H]+	2	142561-10-2	-	4.70019e+06	-
MWStz204	18-β-Hydroxy-3-epi-α-yohimbine*	Alkaloids	Plumerane	C21H26N2O4	371.2	181.1	370.189	[M+H]+	2	81703-06-2	-	103639	-
Lmsp102909	Deoxysappanol	Others	Others	C19H30O7	371.21	133.1	370.199	[M+H]+	3	-	-	255679	-
Lafp004228	(6R,9R)-3-Oxo-α-ionol-β-D-glucoside	Terpenoids	Sesquiterpenoids	C19H30O7	371.21	209.15	370.199	[M+H]+	3	-	-	4.73235e+06	-
WaQzp02611	N-Caffeoylmethylgluconamide*	Alkaloids	Phenolamine	C16H21NO9	372.13	163.04	371.122	[M+H]+	1	-	-	1.45375e+06	-
Wbmp004936	Blumenol C glucoside; Byzantionoside B	Terpenoids	Terpene	C19H32O7	373.12	135.12	372.215	[M+H]+	3	135820-80-3	-	4.08336e+06	-
pmp001076	Isosinensetin	Flavonoids	Flavones	C20H20O7	373.13	343.08	372.121	[M+H]+	1	17290-70-9	-	7.32715e+07	-
MWStz573	Quercetin 3,5,7,3,4-pentamethyl ether	Flavonoids	Flavones	C20H20O7	373.13	358.11	372.121	[M+H]+	1	1247-97-8	-	2.29315e+07	-
Hmhp008730	6',7'-Dihydroxybergamottin	Lignans and Coumarins	Coumarins	C21H24O6	373.17	203.04	372.157	[M+H]+	3	264234-05-1	C22156	46868.3	ko00999
Lmmp004541	Byzantionoside B	Others	Others	C19H32O7	373.22	135.12	372.215	[M+H]+	3	189109-45-3	-	4.9848e+06	-
Wagp005297	3-Hydroxy-beta-ionol 3-Glucoside	Others	Others	C19H32O7	373.22	211.17	372.215	[M+H]+	1	-	-	1.91475e+06	-
Lxmp122302	Dehydroxyampelopsisionoside*	Terpenoids	Sesquiterpenoids	C19H32O7	373.22	135.12	372.215	[M+H]+	3	-	-	2.77998e+06	-
Lcsp003066	Leu-Glu-Ile	Amino acids and derivatives	Amino acids and derivatives	C17H31N3O6	374.23	243.13	373.221	[M+H]+	2	-	-	549009	-
Zmmp004279	Isoleucyl-Glutamyl-Leucine	Amino acids and derivatives	Amino acids and derivatives	C17H31N3O6	374.23	243.13	373.221	[M+H]+	2	-	-	520875	-
pmb0108	Feruloyl syringic acid	Phenolic acids	Phenolic acids	C19H18O8	375.11	137.1	374.1	[M+H]+	3	-	-	798360	-
MWS20156	Rosmarinic acid methyl ester	Phenolic acids	Phenolic acids	C19H18O8	375.11	163.04	374.1	[M+H]+	3	99353-00-1	-	89656	-
Lmdp007579	5,4'-Dihydroxy-6,7,8,3'-tetramethoxyflavone*	Flavonoids	Flavones	C19H18O8	375.11	345.06	374.1	[M+H]+	1	16520-78-8	-	734153	-
MWSHY0096	Chrysosplenetin (5,4'-Dihydroxy-3,6,7,3'-tetramethoxyflavone)*	Flavonoids	Flavonols	C19H18O8	375.11	342.07	374.1	[M+H]+	1	603-56-5	C10030	362962	-
pmp000695	Swertiamarin	Terpenoids	Monoterpenoids	C16H22O10	375.13	177.05	374.121	[M+H]+	3	17388-39-5	C09800	51566.5	-
Wagp007719	6'-Hydroxy-3,4,2',3',4'-Pentamethoxychalcone	Flavonoids	Chalcones	C20H22O7	375.14	211.06	374.137	[M+H]+	1	114021-62-4	-	5.07487e+06	-
Lmsp009394	3',4',5,6,7-Pentamethoxyflavanone*	Flavonoids	Flavanones	C20H22O7	375.14	211.07	374.137	[M+H]+	1	-	-	2.81977e+07	-
Hmxp007703	5,7,8,3',4'-Pentamethoxyflavanone*	Flavonoids	Flavanones	C20H22O7	375.14	211.06	374.137	[M+H]+	1	-	-	2.89512e+07	-
Wagp012008	6'-Hydroxy-4,2',3',4',5'-Pentamethoxychalcone	Flavonoids	Chalcones	C20H22O7	375.14	241.07	374.137	[M+H]+	1	-	-	650646	-
Wagp000980	2-[(4-hydroxyphenethyl)amino]ethane-1,1,2-triol O-Glucoside	Alkaloids	Alkaloids	C16H25NO9	376.16	121.06	375.153	[M+H]+	3	-	-	252364	-
mws0232	Riboflavin (Vitamin B2)	Others	Vitamin	C17H20N4O6	377.15	243.09	376.138	[M+H]+	1	83-88-5	C00255	3.13454e+06	ko00740,ko01100,ko01110,ko01240,ko02010,ko04977
Lcsp002752	Asp-Pro-Phe	Amino acids and derivatives	Amino acids and derivatives	C18H23N3O6	378.17	185.09	377.159	[M+H]+	3	-	-	38039.9	-
Lcfp082118	phyllostachysinA	Terpenoids	Ditepenoids	C20H26O7	379.18	361.17	378.168	[M+H]+	2	-	-	453196	-
Samp009497	7,4',5'-trihydroxy-5-methoxy-6-[3 ''-methyl-2''-butenyl]-coumestan	Flavonoids	Isoflavones	C21H18O7	383.12	327.09	382.105	[M+H]+	2	-	-	1.88802e+07	-
mws4066	Glycyrin	Lignans and Coumarins	Lignans	C22H22O6	383.15	299.06	382.142	[M+H]+	3	66056-18-6	-	1.37003e+06	-
Wtmp011507	2-benzoyl-4-[(2r)-1-hydroxy-7-methyl-3-methylideneoct-6-en-1-yl]benzene-1,3,5-triol	Others	Ketone compounds	C23H26O5	383.19	327.12	382.178	[M+H]+	3	-	-	92808.3	-
pme3337	Succinyladenosine	Nucleotides and derivatives	Nucleotides and derivatives	C14H17N5O8	384.12	252.07	383.108	[M+H]+	1	4542-23-8	-	5.315e+06	-
Lmbp003208	Fraxidinglucoside	Lignans and Coumarins	Coumarins	C17H20O10	385.12	223.06	384.106	[M+H]+	3	58970-71-1	-	803653	-
pmp000371	Gancaonin D	Flavonoids	Isoflavones	C21H20O7	385.13	329.06	384.121	[M+H]+	2	124596-88-9	-	713414	-
Lasp006411	5'-Demethylaquillochin	Lignans and Coumarins	Lignans	C20H18O8	387.11	191.07	386.1	[M+H]+	2	305364-91-4	-	519459	-
Lalp008642	5,6,7,5'-Tetramethoxy-3',4'-methylenedioxyflavone	Flavonoids	Flavones	C20H18O8	387.11	357.06	386.1	[M+H]+	2	89029-10-7	-	120907	-
Lskp211249	epieudesmin	Lignans and Coumarins	Lignans	C22H26O6	387.18	137.06	386.173	[M+H]+	2	-	-	2.08522e+06	-
Lmqp003013	Citroside A	Terpenoids	Monoterpenoids	C19H30O8	387.2	149.1	386.194	[M+H]+	3	120330-44-1	-	2.30538e+06	-
Smhp007666	ageconyflavone C*	Flavonoids	Flavones	C20H20O8	389.12	359.07	388.116	[M+H]+	1	-	-	7.05493e+06	-
MWStz435	3'-Demethylnobiletin*	Flavonoids	Flavones	C20H20O8	389.12	359.08	388.116	[M+H]+	1	112448-39-2	-	7.84851e+06	-
Wagp008700	5-Hydroxy-3,6,7,4',5'-Pentamethoxyflavone	Flavonoids	Flavonols	C20H20O8	389.12	359.08	388.116	[M+H]+	1	-	-	1.19522e+07	-
MWSprf106	Artemetin (5-Hydroxy-3,3',4',6,7-pentamethoxyflavone)*	Flavonoids	Flavonols	C20H20O8	389.12	331.08	388.116	[M+H]+	1	479-90-3	-	1.63828e+06	-
mws1565	Geniposide	Terpenoids	Monoterpenoids	C17H24O10	389.14	209.08	388.137	[M+H]+	3	24512-63-8	C09781	1.64564e+06	-
Walp008255	2-aminodocoSane-1,5,7,21-tetraol	Lipids	Sphingolipids	C22H47NO4	390.36	328.32	389.351	[M+H]+	3	-	-	33554.1	-
Wagp008273	3,6'-Dihydroxy-4,2',3',4',5'-Pentamethoxychalcone	Flavonoids	Chalcones	C20H22O8	391.14	241.07	390.132	[M+H]+	1	-	-	3.80018e+06	-
Lmwp011196	Bis(2-ethylhexyl)phthalate*	Phenolic acids	Phenolic acids	C24H38O4	391.28	149.02	390.277	[M+H]+	1	117-81-7	C03690	783110	ko05207
Wagp009968	Justicidin A*	Lignans and Coumarins	Lignans	C22H18O7	395.11	365.06	394.105	[M+H]+	1	25001-57-4	C10633	4.05556e+06	-
Latp003004	2-Methyl-5-acetonyl-7-hydroxychromone glucoside	Others	Chromone	C19H22O9	395.13	233.08	394.126	[M+H]+	3	-	-	135603	-
Wagp007721	5-[(2e)-4-({4-methoxy-7-oxofuro[3,2-g]chromen-9-yl}oxy)-2-methylbut-2-en-1-yl]-3-methyl-5h-furan-2-one	Lignans and Coumarins	Coumarins	C22H20O7	397.12	233.04	396.121	[M+H]+	3	-	-	22861.8	-
Sayp004610	urinaligran	Lignans and Coumarins	Lignans	C22H24O7	401.16	177.06	400.152	[M+H]+	3	-	-	356123	-
Lhmp110110	Pyramidatin F*	Others	Others	C22H24O7	401.16	217.09	400.152	[M+H]+	1	-	-	798501	-
Hmap107745	episamarcandin	Lignans and Coumarins	Coumarins	C24H32O5	401.23	163.04	400.225	[M+H]+	2	-	-	85437.8	-
Wagp008324	5,6,2',3',4',6'-Hexamethoxyflavone	Flavonoids	Flavones	C21H22O8	403.14	373.09	402.132	[M+H]+	1	-	-	2.73613e+07	-
MWSHY0018	Nobiletin (5,6,7,8,3',4'-Hexamethoxyflavone)*	Flavonoids	Flavones	C21H22O8	403.14	373.1	402.132	[M+H]+	1	478-01-3	C10112	9.07091e+07	-
Wagp010241	5,7,8,3',4',5'-Hexamethoxyflavone	Flavonoids	Flavones	C21H22O8	403.14	373.09	402.132	[M+H]+	1	-	-	3.63175e+07	-
MWStz528	3,5,6,7,8,4'-hexamethoxyflavone*	Flavonoids	Flavones	C21H22O8	403.14	373.1	402.132	[M+H]+	1	34170-18-8	-	3.66927e+07	-
Wacyp11527	Tributyl acetylcitrate	Others	Others	C20H34O8	403.23	129.02	402.225	[M+H]+	2	77-90-7	-	1.01406e+07	-
Wdtp002974	N-(p-hydroxybenzyl) adenosine	Nucleotides and derivatives	Nucleotides and derivatives	C18H21N5O6	404.15	207.06	403.149	[M+H]+	2	-	-	198257	-
Wagp008369	5,3'-Dihydroxy-3,6,7,4',5'-Pentamethoxyflavone*	Flavonoids	Flavonols	C20H20O9	405.12	375.07	404.111	[M+H]+	1	-	-	1.6375e+06	-
Zmjp008513	Brickellin	Flavonoids	Flavonols	C20H20O9	405.12	390.1	404.111	[M+H]+	3	90357-63-4	-	1.78255e+06	-
Wagp009874	3',4'-Dihydroxy-5,6,7,8,5'-Pentamethoxyflavone*	Flavonoids	Flavones	C20H20O9	405.12	375.07	404.111	[M+H]+	1	-	-	1.02719e+06	-
MWSslk197	Secoxyloganin	Terpenoids	Monoterpenoids	C17H24O11	405.14	165.05	404.132	[M+H]+	3	58822-47-2	-	259593	-
Lmjp003402	2'-Hydroxy-3,4,5,3',4',6'-hexameth-oxychalcone	Flavonoids	Chalcones	C21H24O8	405.15	387.14	404.147	[M+H]+	3	-	-	58095.1	-
Wagp011022	6'-Hydroxy-2,4,2',3',4',5'-Hexamethoxychalcone	Flavonoids	Chalcones	C21H24O8	405.15	241.07	404.147	[M+H]+	1	-	-	3.85882e+06	-
Safp010408	Difenoconazole	Alkaloids	Alkaloids	C19H17Cl2N3O3	406.07	251	405.065	[M+H]+	1	119446-68-3	C18459	348582	-
Walp007192	2-aminodocoSane-1,6,19,20,21-pentaol	Lipids	Sphingolipids	C22H47NO5	406.35	300.29	405.345	[M+H]+	1	-	-	210711	-
Zbkp005123	Trichocarpin*	Phenolic acids	Phenolic acids	C20H22O9	407.13	245.08	406.126	[M+H]+	2	10590-85-9	C10835	733669	-
MWSslk224	Shanzhiside methyl ester	Terpenoids	Monoterpenoids	C17H26O11	407.15	177.05	406.147	[M+H]+	3	64421-28-9	-	59021.6	-
Zmzp010454	Honyucitrin*	Flavonoids	Flavones	C25H26O5	407.19	295.06	406.178	[M+H]+	1	114542-44-8	-	292408	-
Zbqp009080	3',5'-diprenylgenistein*	Flavonoids	Isoflavones	C25H26O5	407.19	295.07	406.178	[M+H]+	1	104055-80-3	-	316493	-
Lcsp003225	Leu-Glu-Phe	Amino acids and derivatives	Amino acids and derivatives	C20H29N3O6	408.21	215.14	407.206	[M+H]+	1	-	-	137535	-
Lacp004697	Columbianetin Glucopyranoside	Lignans and Coumarins	Coumarins	C20H24O9	409.15	229.09	408.142	[M+H]+	3	55836-35-6	-	1.10662e+06	-
Lmjp003982	Chlorajaposide*	Terpenoids	Sesquiterpenoids	C21H28O8	409.19	247.13	408.178	[M+H]+	3	-	-	1.21326e+06	-
pmp000382	Iso-glycyrdione A*	Flavonoids	Chalcones	C25H28O5	409.2	353.14	408.194	[M+H]+	1	-	-	79216.3	-
Sahp010957	Lespeflorin B2	Flavonoids	Flavonols	C25H28O5	409.2	165.02	408.194	[M+H]+	1	1108717-54-9	-	205367	-
Zapp011268	6,8-Diprenylnaringenin; Lonchocarpol A	Flavonoids	Flavanones	C25H28O5	409.2	165.02	408.194	[M+H]+	2	68236-11-3	C09724	218691	-
Wagp010681	Citrumedin A	Lignans and Coumarins	Coumarins	C22H18O8	411.1	381.06	410.1	[M+H]+	2	-	-	34069.4	-
pmb2165	LysoPC 10:0	Lipids	LPC	C18H38NO7P	412.25	184.07	411.239	[M+H]+	3	22248-63-1	-	38026.5	-
Wcfp002357	N6-Threonylcarbamoyladenosine	Nucleotides and derivatives	Nucleotides and derivatives	C15H20N6O8	413.14	162.04	412.134	[M+H]+	3	24719-82-2	-	1.54377e+06	-
Lhmp110112	Pyramidatin G	Others	Others	C23H26O7	415.17	181.08	414.168	[M+H]+	2	-	-	51988.8	-
Wacyp09192	2,5-O-Di-CinnamylSorbitol	Phenolic acids	Phenolic acids	C24H30O6	415.21	119.09	414.204	[M+H]+	1	-	-	2.21839e+07	-
Wagp004279	Thomimarine B Glucoside*	Terpenoids	Sesquiterpenoids	C21H34O8	415.23	253.18	414.225	[M+H]+	1	-	-	287266	-
Lafp004753	Eudesman-8β,12-olide-1-O-β-D-glucoside	Terpenoids	Sesquiterpenoids	C21H34O8	415.23	253.18	414.225	[M+H]+	1	-	-	300514	-
Latp005173	Pseudoguaian-1α(H)-8α,12-olide-4β-O-β-D-glucopyranoside	Terpenoids	Sesquiterpenoids	C21H34O8	415.23	161.13	414.225	[M+H]+	2	-	-	72083.3	-
MWSHY0039	Daidzein-7-O-glucoside(Daidzin)*	Flavonoids	Isoflavones	C21H20O9	417.12	255.07	416.111	[M+H]+	1	552-66-9	C10216	1.92492e+07	ko00943,ko00946,ko01100
Lmyp005841	Chrysin-7-O-glucoside	Flavonoids	Flavones	C21H20O9	417.12	255.06	416.111	[M+H]+	3	31025-53-3	-	60068.2	-
Sazp005836	Comazaphilone C	Others	Others	C22H24O8	417.15	181.05	416.147	[M+H]+	3	-	-	2.57195e+06	-
Wbwp006298	[(1R,11R,12R,13S)-13-(hydroxymethyl)-1-(3,4,5-trimethoxyphenyl)-5,7,14-trioxatetracyclo[9.2.1.02,10.04,8]tetradeca-2,4(8),9-trien-12-yl]methanol	Lignans and Coumarins	Lignans	C22H24O8	417.15	167.07	416.147	[M+H]+	1	-	-	1.06969e+06	-
Wagp004508	Diosphenol 2-(6''-Malonyl)Glucoside	Others	Others	C19H28O10	417.18	169.12	416.168	[M+H]+	3	-	-	660706	-
Zjjp092634	Dendroside C	Terpenoids	Sesquiterpenoids	C21H36O8	417.25	201.16	416.241	[M+H]+	3	-	-	98350.2	-
Wacyp06721	12-Hydroxyfarnesol glucoside	Terpenoids	Sesquiterpenoids	C21H36O7	418.21	203.18	400.246	[M+NH4]+	1	-	-	2.24355e+06	-
pma6218	O-MethylNaringenin-8-C-arabinoside	Flavonoids	Flavanones	C21H22O9	419.13	383.1	418.126	[M+H]+	3	-	-	4.59256e+06	-
MWSHY0079	Liquiritigenin-4'-O-Glucoside (Liquiritin)	Flavonoids	Flavanones	C21H22O9	419.13	257.08	418.126	[M+H]+	1	551-15-5	C16989	1.23281e+08	-
Smnp004822	Nataloin	Quinones	Anthraquinone	C21H22O9	419.13	257.08	418.126	[M+H]+	3	-	-	1.20917e+08	-
MWSslk181	Isoliquiritin	Flavonoids	Chalcones	C21H22O9	419.13	257.09	418.126	[M+H]+	3	5041-81-6	C16978	8.29281e+07	-
MWStz619	Pinocembroside*	Flavonoids	Flavanones	C21H22O9	419.13	257.09	418.126	[M+H]+	2	75829-43-5	-	5.10384e+06	-
MWStz354	Natsudaidain	Flavonoids	Flavonols	C21H22O9	419.13	389.09	418.126	[M+H]+	3	35154-55-3	-	3.3153e+07	-
pmp000115	4'-Hydroxy-5,6,7,8,3',5'-hexamethoxyflavone	Flavonoids	Flavones	C21H22O9	419.13	404.1	418.126	[M+H]+	1	85644-03-7	-	8.51237e+06	-
Lhmp121010	Olivil Monoacetate	Lignans and Coumarins	Lignans	C22H26O8	419.17	205.09	418.163	[M+H]+	1	1016974-78-9	-	680785	-
Safp001631	Maltol 6'-O-β-D-apiofuranosyl-β-D-glucopyranoside	Others	Others	C17H24O12	421.13	127.04	420.127	[M+H]+	3	-	-	768444	-
Ladp010006	Rhynedulin B	Flavonoids	Isoflavones	C25H24O6	421.16	365.1	420.157	[M+H]+	2	-	-	283876	-
MWSHY0105	Morusin	Flavonoids	Other Flavonoids	C25H24O6	421.16	365.11	420.157	[M+H]+	2	62596-29-6	C10106	274845	-
Lwhp011001	4-methoxy-3-(3-methylbut-2-en-1-yl)-2-quinolone-8-O-b-D-glucopyranoside	Alkaloids	Quinoline alkaloids	C21H27NO8	422.18	242.12	421.174	[M+H]+	2	-	-	209918	-
Lacp009510	Eryvarin F	Others	Chromone	C25H26O6	423.18	311.05	422.173	[M+H]+	1	-	-	319309	-
Samp011064	robipseudin A	Flavonoids	Flavonols	C25H26O6	423.18	367.12	422.173	[M+H]+	1	-	-	2.27707e+06	-
Ladp013187	2,3-Dihydroauriculatin	Flavonoids	Isoflavones	C25H26O6	423.18	367.12	422.173	[M+H]+	2	105594-10-3	-	1.63725e+06	-
Sahp011563	bicolosin C	Flavonoids	Isoflavones	C26H30O5	423.22	311.1	422.209	[M+H]+	2	-	-	28906.8	-
Wagp004424	Acetoxyindole N-malonyl glucoside	Alkaloids	Plumerane	C19H21NO10	424.12	176.07	423.116	[M+H]+	1	-	-	892292	-
Wbtp007449	5,9,10-trihydroxy-8-methoxy-2,2-dimethyl-12-(3-methylbut-2-en-1-yl)-1,11-dioxatetracen-6-one	Others	Ketone compounds	C24H24O7	425.16	367.12	424.152	[M+H]+	2	-	-	24726.4	-
Cmyp005063	Grandidentatin	Phenolic acids	Phenolic acids	C21H28O9	425.18	147.04	424.173	[M+H]+	3	15732-48-6	C10463	392880	-
pmp000387	Kanzonol H	Flavonoids	Other Flavonoids	C25H28O6	425.2	369.13	424.189	[M+H]+	3	152511-46-1	-	846678	-
mad1424	Ditartaroyl-hydroxycoumarin	Lignans and Coumarins	Coumarins	C17H14O13	427.05	295.05	426.043	[M+H]+	3	-	-	431169	-
Qmjp112201	Lanceocrepidiaside A*	Terpenoids	Sesquiterpenoids	C21H30O9	427.2	247.13	426.189	[M+H]+	1	-	-	677463	-
Wagp004803	Abscisic acid D-glucopyranosyl ester*	Terpenoids	Sesquiterpenoids	C21H30O9	427.2	247.13	426.189	[M+H]+	1	-	-	508310	-
Wagp001741	N-(gamma-L-glutamyl)tyramine O-glucoside	Amino acids and derivatives	Amino acids and derivatives	C19H28N2O9	429.19	267.14	428.18	[M+H]+	3	-	-	337069	-
Lkmp122405	Sonchuside F	Terpenoids	Sesquiterpenoids	C21H32O9	429.21	249.15	428.205	[M+H]+	2	-	-	842302	-
Lazn001439	(3R,4S,5S,6R)-2-[9-[(2R,3R,4S,5R)-3,4-dihydroxy-5-(hydroxymethyl)oxolan-2-yl]-6-iminopurin-3-yl]-6-(hydroxymethyl)oxane-3,4,5-triol	Alkaloids	Alkaloids	C16H23N5O9	430.16	298.11	429.15	[M+H]+	2	-	-	5.72505e+06	-
MWSHY0179	Formononetin-7-O-glucoside (Ononin)	Flavonoids	Isoflavones	C22H22O9	431.13	269.09	430.126	[M+H]+	2	486-62-4	C10509	7.50001e+07	ko00943
Wagp009707	4-(bis(7-methoxybenzo[d][1,3]dioxol-5-yl)methyl)-3-(hydroxymethyl)dihydrofuran-2(3H)-one	Lignans and Coumarins	Lignans	C22H22O9	431.13	401.09	430.126	[M+H]+	2	-	-	477095	-
Qmyp101104	Nicotabalactonecoside	Terpenoids	Sesquiterpenoids	C21H34O9	431.23	251.17	430.22	[M+H]+	1	-	-	563116	-
Sasp003263	Nonaethylene glycol	Others	Alcohol compounds	C18H38O10	432.28	133.08	414.247	[M+NH4]+	1	3386-18-3	-	3.84319e+06	-
pmp000413	Genistein-8-C-glucoside	Flavonoids	Isoflavones	C21H20O10	433.11	283.06	432.106	[M+H]+	1	66026-80-0	C10420	3.30693e+06	-
MWSHY0181	Apigenin-8-C-Glucoside (Vitexin)	Flavonoids	Flavones	C21H20O10	433.11	313.07	432.106	[M+H]+	1	3681-93-4	C01460	3.13484e+06	ko00941,ko00944
Lacp004926	3,8-Dihydroxy-1-methoxy-9,10-anthraquinone glucoside	Quinones	Anthraquinone	C21H20O10	433.11	271.06	432.105	[M+H]+	2	-	-	7.60539e+06	-
Zbbp006589	Medicarpin-3-O-Glucoside; Medicocarpin	Flavonoids	Isoflavones	C22H24O9	433.15	271.09	432.142	[M+H]+	2	52766-70-8	C16223	394153	ko00943,ko01110
MWStz409	3,3',4',5,6,7,8-heptamethoxyflavone	Flavonoids	Flavonols	C22H24O9	433.15	403.11	432.142	[M+H]+	1	1178-24-1	-	8.89948e+07	-
Jmhp002020	norcoclaurine-6-O-glucoside	Alkaloids	Isoquinoline alkaloids	C22H27NO8	434.18	255.11	433.174	[M+H]+	1	-	-	3.27638e+06	-
Wbmp002794	demethylcoclaurine-glucose*	Alkaloids	Alkaloids	C22H27NO8	434.18	272.13	433.174	[M+H]+	1	-	-	567708	-
Lmdp003509	Quercetin-3-O-xyloside (Reynoutrin)*	Flavonoids	Flavonols	C20H18O11	435.09	303.06	434.085	[M+H]+	3	549-32-6	-	249778	-
pma0724	Naringenin-6-C-Glucoside	Flavonoids	Flavanones	C21H22O10	435.13	285.08	434.121	[M+H]+	3	3682-03-9	-	281505	-
Lahp003986	3,4-Dihydro-4-(4'-hydroxyphenyl)-5,7-dihydroxycoumarin glucoside	Lignans and Coumarins	Coumarins	C21H22O10	435.13	273.08	434.121	[M+H]+	2	-	-	9.12348e+06	-
pmp000604	Rubrofusarin-6-O-glucoside	Others	Ketone compounds	C21H22O10	435.13	273.07	434.121	[M+H]+	2	132922-80-6	-	8.3198e+06	-
Lhzp102802	decinine(Lagerstroemine)	Alkaloids	Quinorisidine alkaloids	C26H31NO5	438.23	84.09	437.22	[M+H]+	2	-	-	481152	-
Ladp011932	Erysenegalensein O	Flavonoids	Isoflavones	C25H26O7	439.17	383.11	438.168	[M+H]+	2	-	-	270753	-
Lmlp003024	N'-p-Coumaroylagmatine-glucoside	Alkaloids	Phenolamine	C20H30O7N4	439.22	277.17	438.211	[M+H]+	3	-	-	242202	-
Lhmp122023	Scopoletin 7-O-(6''-Malonylglucoside)	Lignans and Coumarins	Coumarins	C19H20O12	441.1	193.05	440.096	[M+H]+	2	-	-	216377	-
Lmhp005550	N,N'-Diferuloylputrescine	Alkaloids	Phenolamine	C24H28N2O6	441.2	177.05	440.195	[M+H]+	3	42369-86-8	-	34947.4	-
Zbsp011826	3-Hydroxylup-20(29)-en-28-al (Betulinaldehyde)	Terpenoids	Triterpene	C30H48O2	441.37	441.37	440.365	[M+H]+	3	13159-28-9	-	1.3104e+06	-
pmp001247	Feruloylcholine glucoside	Alkaloids	Phenolamine	C21H32NO9+	442.21	221.08	442.207	[M]+	3	-	-	26426.3	-
MWStz079	Aurantiamide acetate	Alkaloids	Alkaloids	C27H28N2O4	445.21	224.11	444.205	[M+H]+	1	56121-42-7	-	199062	-
MWSHY0059	3'-Methoxypuerarin	Flavonoids	Isoflavones	C22H22O10	447.13	327.09	446.121	[M+H]+	3	117047-07-1	-	44376.2	-
pmp000878	Swertisin	Flavonoids	Flavones	C22H22O10	447.13	411.11	446.121	[M+H]+	3	6991-10-2	C17835	139751	-
Lcyp000677	Prunetin-4'-O-glucoside(Prunitrin)*	Flavonoids	Isoflavones	C22H22O10	447.13	285.08	446.121	[M+H]+	2	154-36-9	-	5.28962e+06	-
Lamp007163	4'-Demethyleucomin glucoside*	Flavonoids	Other Flavonoids	C22H22O10	447.13	285.07	446.121	[M+H]+	2	-	-	4.50912e+06	-
pmp000573	Acacetin-7-O-galactoside*	Flavonoids	Flavones	C22H22O10	447.13	285.08	446.121	[M+H]+	1	-	-	3.63656e+06	-
Lmyp006086	Prunetin-5-O-glucoside	Flavonoids	Isoflavones	C22H22O10	447.13	285.07	446.121	[M+H]+	2	-	-	3.49454e+06	-
WaJp002039	Coclaurine Glucoside	Alkaloids	Isoquinoline alkaloids	C23H29NO8	448.2	286.14	447.189	[M+H]+	3	-	-	457102	-
Zblp002068	Cyanidin-3-O-glucoside	Flavonoids	Anthocyanidins	C21H21O11+	449.11	287.06	449.108	[M]+	3	47705-70-4	C08604	83730	ko00942,ko01110
mws1299	Luteolin-8-C-glucoside (Orientin)	Flavonoids	Flavones	C21H20O11	449.11	299.05	448.101	[M+H]+	1	28608-75-5	C10114	2.7923e+06	-
Hmpp003270	Luteolin-4'-O-glucoside*	Flavonoids	Flavones	C21H20O11	449.11	287.05	448.101	[M+H]+	2	6920-38-3	-	1.73733e+06	-
mws0045	Quercetin-3-O-rhamnoside(Quercitrin)	Flavonoids	Flavonols	C21H20O11	449.11	303.05	448.101	[M+H]+	3	522-12-3	C01750	3.33889e+06	ko00944
Hmcp002316	Isorhamnetin-3-O-arabinoside	Flavonoids	Flavonols	C21H20O11	449.11	317.06	448.101	[M+H]+	3	-	-	105194	-
Safp009165	Homobutein 4-glucoside	Flavonoids	Chalcones	C22H24O10	449.14	287.06	448.137	[M+H]+	2	-	-	1.74553e+06	-
MWSmce630	Atractyloside A	Terpenoids	Sesquiterpenoids	C21H36O10	449.24	233.15	448.231	[M+H]+	2	126054-77-1	C17858	119359	-
Ymjm000099	3-Oxooleana-11,13(18)-dien-28-oic acid	Terpenoids	Triterpene	C30H44O3	453.34	201.17	452.329	[M+H]+	3	-	-	1.42752e+06	-
Lmhp005872	Diferuloylcadaverine	Alkaloids	Phenolamine	C25H30N2O6	455.22	177.05	454.21	[M+H]+	2	-	-	131820	-
Lbhp011913	Malonyl fraxin	Lignans and Coumarins	Coumarins	C19H20O13	457.1	209.04	456.09	[M+H]+	3	-	-	26440.9	-
Wagp005508	3-Hydroxy-Beta-Ionone 3-(6''-Malonyl)Glucoside	Others	Others	C22H32O10	457.2	209.15	456.2	[M+H]+	1	-	-	797063	-
Lafp004391	Malonyl byzantionoside A*	Terpenoids	Sesquiterpenoids	C22H32O10	457.21	209.15	456.199	[M+H]+	1	-	-	720980	-
Wagp005779	3-Oxo-Alpha-Ionol 3'-(6''-Malonyl)Glucoside	Terpenoids	Sesquiterpenoids	C22H32O10	457.21	191.14	456.2	[M+H]+	3	-	-	672574	-
Lacp005602	Blumenol C malonyl Glucoside*	Terpenoids	Sesquiterpenoids	C22H34O10	459.22	211.17	458.215	[M+H]+	3	-	-	557760	-
MWSHY0184	Wogonin-7-O-Glucuronide (Wogonoside)	Flavonoids	Flavones	C22H20O11	461.11	285.08	460.101	[M+H]+	1	51059-44-0	-	1.88722e+06	-
Lmdp003994	6,4'-Dimethoxyisoflavone-7-O-glucoside (Wistin)*	Flavonoids	Isoflavones	C23H24O10	461.14	299.09	460.137	[M+H]+	3	19046-26-5	-	9.19155e+06	-
Ladp005389	portulacanone D glucoside*	Flavonoids	Other Flavonoids	C23H24O10	461.15	299.09	460.137	[M+H]+	3	-	-	8.05962e+06	-
Wbmp001906	N-methylcoclaurine-glucose	Alkaloids	Alkaloids	C24H31NO8	462.21	300.16	461.205	[M+H]+	1	-	-	1.54009e+06	-
MWSHY0035	Scutellarein-7-O-glucuronide (Scutellarin)	Flavonoids	Flavones	C21H18O12	463.09	287.06	462.08	[M+H]+	3	27740-01-8	-	191000	-
HJAP011	Chrysoeriol-8-C-glucoside (Scoparin)*	Flavonoids	Flavones	C22H22O11	463.11	343.08	462.116	[M+H]+	1	301-16-6	-	8.28035e+06	-
Lmdp003171	Azalein (Azaleatin-3-O-rhamnoside)	Flavonoids	Flavonols	C22H22O11	463.12	317.07	462.116	[M+H]+	3	29028-02-2	-	214621	-
Cmyp002064	Yuanhuanin	Flavonoids	Flavones	C22H22O11	463.12	301.08	462.116	[M+H]+	3	83133-14-6	-	3.74481e+06	-
MWSslk013	Tectoridin	Flavonoids	Isoflavones	C22H22O11	463.12	301.09	462.116	[M+H]+	2	611-40-5	C10533	3.60583e+06	-
MWStz610	Diosmetin-7-O-beta-D-glucopyranoside*	Flavonoids	Flavones	C22H22O11	463.12	301.07	462.116	[M+H]+	1	20126-59-4	-	3.71324e+06	-
Lmjp003655	6-C-MethylKaempferol-3-glucoside*	Flavonoids	Flavonols	C22H22O11	463.12	301.08	462.116	[M+H]+	1	-	-	4.26565e+06	-
Lmmp004257	6-C-Methylquercetin-3-O-rhamnoside	Flavonoids	Flavonols	C22H22O11	463.12	317.06	462.116	[M+H]+	3	-	-	99182.7	-
Lmdp004307	Farrerol-7-O-glucoside	Flavonoids	Flavanones	C23H26O10	463.16	301.11	462.153	[M+H]+	3	885044-12-2	-	241782	-
pme1398	Delphinidin-3-O-glucoside (Mirtillin)	Flavonoids	Anthocyanidins	C21H21O12+	465.1	303.05	465.103	[M]+	3	50986-17-9	C12138	155242	ko00942,ko01110
Zkep143847	6-Hydroxyluteolin 7-glucoside*	Flavonoids	Flavones	C21H20O12	465.1	303.05	464.096	[M+H]+	1	-	C17763	2.20535e+06	-
pmp001309	6-Hydroxykaempferol-7-O-glucoside*	Flavonoids	Flavonols	C21H20O12	465.1	303.1	464.096	[M+H]+	1	-	-	3.04149e+06	-
Lmdp003286	Quercetin-3-O-alloside; Isohyperoside*	Flavonoids	Flavonols	C21H20O12	465.1	303.06	464.096	[M+H]+	2	35589-21-0	-	4.39171e+07	-
Zbhp004510	Hesperetin-3'-O-glucoside*	Flavonoids	Flavanones	C22H24O11	465.14	303.09	464.132	[M+H]+	1	-	-	3.92289e+07	-
Safp011373	Homoeriodictyolchalcone 2'-glucoside*	Flavonoids	Chalcones	C22H24O11	465.14	303.09	464.132	[M+H]+	1	-	-	4.08328e+07	-
Qmhp090808	18-Demethylparaensidimerin C	Alkaloids	Alkaloids	C29H28N2O4	469.22	307.13	468.205	[M+H]+	2	-	-	932629	-
Lmmp003167	Bis(Caffeoyl)Spermidine	Alkaloids	Phenolamine	C25H31N3O6	470.23	220.1	469.221	[M+H]+	3	124935-80-4	-	145675	-
MWSHC2097	limonin	Terpenoids	Triterpene	C26H30O8	471.2	425.2	470.194	[M+H]+	1	1180-71-8	C03514	1.35251e+07	-
MWStz419	3-Oxopomolic acid	Terpenoids	Triterpene	C30H46O4	471.35	407.33	470.34	[M+H]+	1	13849-90-6	-	25352.7	-
Lajp006472	Formononetin acetyl glucoside	Flavonoids	Isoflavones	C24H24O10	473.14	269.08	472.137	[M+H]+	2	-	-	1.27748e+07	-
Sayp007680	2-Acetoxycaesaldekarine	Terpenoids	Ditepenoids	C26H32O8	473.21	413.19	472.21	[M+H]+	1	-	-	47060.8	-
Cmpp004946	Isoobacunoic acid	Terpenoids	Triterpene	C26H32O8	473.22	427.21	472.21	[M+H]+	2	751-28-0	-	1.76754e+06	-
Lmzp003694	Obacunoic acid*	Terpenoids	Triterpene	C26H32O8	473.22	427.21	472.21	[M+H]+	1	751-29-1	-	677086	-
pmb1912	10-Formyltetrahydrofolic Acid	Alkaloids	Alkaloids	C20H23N7O7	474.17	327.12	473.166	[M+H]+	1	2800-34-2	C00234	1.95589e+06	ko00670,ko00720,ko00970,ko01100,ko01120,ko01200,ko01240,ko01523
Wagp004588	Dihydrovomifoliol 4-O-malonyl glucoside*	Terpenoids	Sesquiterpenoids	C22H34O11	475.21	209.15	474.21	[M+H]+	3	-	-	76755	-
Wafp004641	N-Feruloyltyramine 4-glucoside	Alkaloids	Phenolamine	C24H29NO9	476.19	314.14	475.184	[M+H]+	3	-	-	74403.6	-
Lmhp008801	LysoPE 18:3	Lipids	LPE	C23H42NO7P	476.28	335.26	475.27	[M+H]+	2	-	-	48579	-
pmp000583	Diosmetin-7-O-glucuronide	Flavonoids	Flavones	C22H20O12	477.1	301.07	476.096	[M+H]+	3	35110-20-4	-	166581	-
pmp000172	5,2'-Dihydroxy-7,8-dimethoxyflavone glucoside*	Flavonoids	Flavones	C23H24O11	477.14	315.08	476.132	[M+H]+	3	-	-	236554	-
Lcfp003124	CaffeoylOctopamineglucoside	Alkaloids	Phenolamine	C23H27NO10	478.17	163.04	477.163	[M+H]+	2	-	-	612474	-
Wahlp02378	5'-Hydroxy-N-methylcoclaurine Glucoside	Alkaloids	Isoquinoline alkaloids	C24H31NO9	478.21	316.15	477.199	[M+H]+	2	-	-	729526	-
pmb0881	LysoPE 18:2	Lipids	LPE	C23H44NO7P	478.29	337.27	477.286	[M+H]+	2	-	-	32987.5	-
Hmjp003123	Quercetin-5-O-glucuronide	Flavonoids	Flavonols	C21H18O13	479.08	303.06	478.075	[M+H]+	3	-	-	18022.5	-
Lmcp003402	Tamarixetin-3-O-glucoside (Tamarixin)	Flavonoids	Flavonols	C22H22O12	479.12	317.06	478.111	[M+H]+	3	27542-39-8	-	499148	-
pmp000607	1-desmethylaurantio-obtusin-2-O-β-D-glucoside	Quinones	Anthraquinone	C22H22O12	479.12	317.06	478.111	[M+H]+	3	-	-	2.94958e+06	-
Zbpp001992	Isorhamnetin-3-O-Glucoside*	Flavonoids	Flavonols	C22H22O12	479.12	317.07	478.111	[M+H]+	3	5041-82-7	C22589	3.20918e+06	-
Hmcp002298	Limocitrin-3-O-arabinoside	Flavonoids	Flavonols	C22H22O12	479.12	347.07	478.111	[M+H]+	3	-	-	2.60397e+06	-
Lmgp005640	Isorhamnetin-3-O-Galactoside; Cacticin	Flavonoids	Flavonols	C22H22O12	479.12	317.07	478.111	[M+H]+	3	6743-92-6	-	1.94261e+06	-
Lmjp003662	Ovatoside C*	Phenolic acids	Phenolic acids	C23H26O11	479.15	163.04	478.147	[M+H]+	1	-	-	1.25811e+06	-
mws4169	Calceolarioside B*	Phenolic acids	Phenolic acids	C23H26O11	479.15	163.04	478.147	[M+H]+	1	105471-98-5	-	3.07841e+06	-
Lmcp101903	Desrhamnosylisoacteoside*	Phenolic acids	Phenolic acids	C23H26O11	479.16	163.04	478.147	[M+H]+	1	-	-	1.11499e+06	-
Lmsp102912	2,4,6-Trimethoxyphenyl 1-O-β-D-apiofuranosyl-(1→6)-β-D-glucopyranoside	Others	Others	C20H30O13	479.18	185.08	478.169	[M+H]+	2	-	-	3.96868e+06	-
Lmmp003271	Gossypetin-8-O-glucoside	Flavonoids	Flavonols	C21H20O13	481.1	319.05	480.09	[M+H]+	3	652-78-8	C10051	404359	-
Wacyp04721	Rhodioloside F	Terpenoids	Monoterpenoids	C21H36O11	482.26	153.13	464.226	[M+NH4]+	3	-	-	2.14436e+06	-
Wbmp007680	5,6,6a,7-tetrahydro-1,2,9,10-tetraethoxy-6-n-pentyl-4H-dibenzo[de,g]quinolin-4-ol	Alkaloids	Alkaloids	C29H41NO5	484.3	484.3	483.298	[M+H]+	2	-	-	848729	-
Zblp003873	Rengyol-glucose-caffeoyl	Phenolic acids	Phenolic acids	C23H32O11	485.2	163.04	484.192	[M+H]+	2	-	-	37381.1	-
Wbwp011870	3-[8-(2-hydroxypropan-2-yl)-3a,10b-dimethyl-3-[1-(5-methyl-6-oxo-2,3-dihydropyran-2-yl)ethyl]-2,3,4,6,8,9,10,10a-octahydro-1H-cyclohepta[e]inden-7-ylidene]propanoic acid	Lignans and Coumarins	Lignans	C30H44O5	485.32	467.31	484.319	[M+H]+	2	-	-	11375.8	-
Wbsp000333	16-oxo-3α,21β-dihydroxyserrat-14-en-24-oic acid	Terpenoids	Terpene	C31H48O4	485.36	485.36	484.355	[M+H]+	2	-	-	45511.8	-
Qmzp101901	Zanthoxyloside*	Lignans and Coumarins	Coumarins	C21H26O13	487.14	193.05	486.137	[M+H]+	1	-	-	757178	-
Lasp002993	Isobavachalcone glucoside	Flavonoids	Chalcones	C26H30O9	487.19	325.14	486.189	[M+H]+	1	-	-	3.95768e+06	-
pmp000444	27,28-Dicarboxyl ursolic acid	Terpenoids	Triterpene	C30H46O5	487.34	469.33	486.334	[M+H]+	2	-	-	44938	-
Llhp011704	3-Hydroxyolean-12-ene-28,29-dioic acid (Serratagenic Acid)	Terpenoids	Triterpene	C30H46O5	487.34	423.33	486.334	[M+H]+	2	6488-64-8	-	10609.6	-
Zmhp002964	5,7-Dihydroxy-6,8-dimethoxyflavone-7-O-glucoside	Flavonoids	Flavones	C23H22O12	491.12	315.1	490.111	[M+H]+	3	-	-	192493	-
Wagp004812	Salvigenin 5-O-glucoside	Flavonoids	Flavones	C24H26O11	491.15	329.1	490.147	[M+H]+	1	-	-	1.4717e+06	-
Layp006138	5-Hydroxy-3',4',7-trimethoxyflavone glucoside	Flavonoids	Flavones	C24H26O11	491.16	329.1	490.147	[M+H]+	2	-	-	1.79398e+06	-
Wafp003720	N-Feruloyloctopamine glucoside	Alkaloids	Phenolamine	C24H29NO10	492.19	177.05	491.179	[M+H]+	3	-	-	45899.6	-
Wahlp02439	Reticulin Glucoside	Alkaloids	Isoquinoline alkaloids	C25H33NO9	492.22	330.17	491.215	[M+H]+	1	-	-	42098.4	-
pma1303	LysoPC 16:2*	Lipids	LPC	C24H46NO7P	492.31	184.07	491.301	[M+H]+	3	-	-	82472	-
Lahp004593	Rhamnazin 3-O-β-D-glucopyranoside(Flavoyadorinin A)*	Flavonoids	Flavonols	C23H24O12	493.13	331.08	492.127	[M+H]+	2	20486-38-8	-	1.24071e+06	-
Lmhp206353	Tricin-4'-O-glucoside*	Flavonoids	Flavones	C23H24O12	493.13	331.08	492.127	[M+H]+	2	-	-	247013	-
Lasp008178	Butesuperin B	Flavonoids	Isoflavones	C27H24O9	493.15	283.06	492.142	[M+H]+	2	-	-	17373.9	-
pmb0790	Pyridoxine-5'-O-diglucoside	Others	Vitamin	C20H31NO13	494.19	332.5	493.18	[M+H]+	3	-	-	33981.5	-
pmp001270	LysoPC 16:1*	Lipids	LPC	C24H48NO7P	494.32	184.07	493.317	[M+H]+	1	76790-27-7	-	34414	-
Lmjp003231	Patuletin-3-O-glucoside*	Flavonoids	Flavonols	C22H22O13	495.11	333.07	494.106	[M+H]+	3	-	-	1.33192e+06	-
pmd0132	LysoPC 16:0(2n isomer)	Lipids	LPC	C24H50NO7P	496.34	184.07	495.332	[M+H]+	1	-	-	39487.8	-
pmb0855	LysoPC 16:0	Lipids	LPC	C24H50NO7P	496.34	184.07	495.332	[M+H]+	2	17364-16-8	-	98777.5	-
Lmgp003989	Dicaffeoylshikimic acid	Phenolic acids	Phenolic acids	C25H22O11	499.13	163.04	498.116	[M+H]+	3	-	-	425491	-
Wagp003126	Haploperoside	Lignans and Coumarins	Coumarins	C22H28O13	501.16	193.05	500.153	[M+H]+	3	-	-	1.0506e+06	-
pmp000193	6''-O-Malonyldaidzin	Flavonoids	Isoflavones	C24H22O12	503.12	255.07	502.111	[M+H]+	3	124590-31-4	C16191	1.01624e+06	ko00943
Lagp005559	8-Methoxy acetyl ononin	Flavonoids	Isoflavones	C25H26O11	503.16	299.09	502.147	[M+H]+	3	-	-	476858	-
Lhdp120310	Urenalobaside C	Terpenoids	Monoterpenoids	C24H38O11	503.25	209.15	502.241	[M+H]+	3	-	-	145214	-
HJAP135	Pinocembrin-7-O-(6''-O-malonyl)glucoside	Flavonoids	Flavanones	C24H24O12	505.12	257.08	504.127	[M+H]+	3	-	-	909504	-
Lmmp000647	Glucan	Others	Saccharides	C18H32O16	505.17	145.05	504.169	[M+H]+	3	9041-22-9	-	271046	-
Hmqp000191	Planteose	Others	Saccharides	C18H32O16	505.18	127.03	504.169	[M+H]+	3	470-57-5	C03848	47259.7	-
Zbbp005287	Platanionoside E	Others	Others	C24H40O11	505.26	211.17	504.257	[M+H]+	1	-	-	556166	-
pmp001141	Cimicifugamide	Alkaloids	Phenolamine	C25H31NO10	506.2	177.06	505.195	[M+H]+	2	-	-	3.72385e+06	-
WaXYp04198	2-(4-hydroxyphenyl)-5,6,7-trimethoxy-3-[(2S,3R,4R,5S,6R)-3,4,5-trihydroxy-6-(hydroxymethyl)oxan-2-yl]oxychromen-4-one	Flavonoids	Flavonols	C24H26O12	507.15	345.1	506.14	[M+H]+	1	-	-	230868	-
pmp000013	Eupatilin-7-O-glucoside	Flavonoids	Flavones	C24H26O12	507.15	345.09	506.142	[M+H]+	1	-	-	401548	-
Wahp006113	Ayanin-3'-O-β-D-glucoside	Flavonoids	Flavonols	C24H26O12	507.15	345.1	506.142	[M+H]+	3	-	-	1.86205e+06	-
Hmcp002187	Limocitrin-3-O-galactoside*	Flavonoids	Flavonols	C23H24O13	509.13	347.07	508.122	[M+H]+	1	-	-	1.87401e+07	-
Hmcp002399	Limocitrin-3-O-glucoside	Flavonoids	Flavonols	C23H24O13	509.13	347.07	508.122	[M+H]+	3	-	-	1.74347e+07	-
Wagp002398	Tryptophan N-Rutinoside	Amino acids and derivatives	Amino acids and derivatives	C23H32N2O11	513.21	205.1	512.201	[M+H]+	3	-	-	159744	-
Wahlp03590	Neo-Oxyberberine 5-O-Glucoside	Alkaloids	Isoquinoline alkaloids	C26H28NO10+	514.17	352.12	514.171	[M]+	2	-	-	252609	-
Sayp010006	Caesalbonducin KA	Terpenoids	Ditepenoids	C29H38O8	515.26	455.2	514.257	[M+H]+	1	-	-	29565	-
Labp005432	Dalbergin malonyl glucoside	Lignans and Coumarins	Coumarins	C25H24O12	517.13	269.08	516.127	[M+H]+	1	-	-	4.83085e+07	-
Lbhp011920	Scopoletin 7-O-β-D-Sophoroside	Lignans and Coumarins	Coumarins	C22H28O14	517.15	193.05	516.148	[M+H]+	3	-	-	24642.6	-
pmb0854	LysoPC 18:3	Lipids	LPC	C26H48NO7P	518.32	184.07	517.317	[M+H]+	2	-	-	1.52702e+06	-
pmp000585	Apigenin-7-O-(6''-O-malonyl)glucoside	Flavonoids	Flavones	C24H22O13	519.11	271.06	518.106	[M+H]+	3	86546-87-4	C10020	68054.4	-
Laxp007708	Medicarpin 3-O-(6'-malonylgluclside)*	Flavonoids	Isoflavones	C25H26O12	519.15	271.1	518.142	[M+H]+	3	-	-	524418	-
pmp000531	Phellamurin	Flavonoids	Flavanonols	C26H30O11	519.19	357.13	518.179	[M+H]+	3	52589-11-4	C09808	147778	-
Lakp004291	xylosyl Corchoionoside C	Terpenoids	Monoterpenoids	C24H38O12	519.24	225.15	518.236	[M+H]+	3	-	-	99623.1	-
pmp001251	LysoPC 18:2(2n isomer)	Lipids	LPC	C26H50NO7P	520.34	184.07	519.332	[M+H]+	1	-	-	1.09299e+06	-
pma0791	Naringenin-7-O-(6''-malonyl)glucoside	Flavonoids	Flavanones	C24H24O13	521.13	273.08	520.122	[M+H]+	3	-	-	459296	-
Wagp005813	5-Hydroxy-7,8,2',3'-Tetramethoxyflavone 5-Glucoside*	Flavonoids	Flavones	C25H28O12	521.16	359.11	520.158	[M+H]+	1	-	-	622911	-
Layp005773	Ageconyflavone B-4'-glucoside*	Flavonoids	Flavones	C25H28O12	521.17	359.11	520.158	[M+H]+	1	-	-	638391	-
Cmsp003083	Dehydrodiconiferyl alcohol-4-O-glucoside*	Lignans and Coumarins	Lignans	C26H32O11	521.2	131.05	520.194	[M+H]+	1	107870-88-2	-	3.47277e+06	-
Lmsp003655	Dehydrodiconiferyl alcohol-gamma'-O-glucoside*	Lignans and Coumarins	Lignans	C26H32O11	521.2	131.05	520.194	[M+H]+	1	-	-	3.23744e+06	-
pmp001281	LysoPC 18:1	Lipids	LPC	C26H52NO7P	522.36	184.07	521.348	[M+H]+	1	-	-	29830.9	-
Zmgp005070	Centaurein*	Flavonoids	Flavonols	C24H26O13	523.14	361.09	522.137	[M+H]+	2	35595-03-0	-	1.74279e+06	-
Lazp003665	Nagilactone C glucoside	Terpenoids	Ditepenoids	C25H32O12	525.19	525.2	524.189	[M+H]+	2	-	-	1.04679e+06	-
pmp000234	Salcolin A*	Flavonoids	Flavones	C27H26O11	527.15	331.08	526.148	[M+H]+	3	369390-51-2	-	134759	-
MWS0442	Maltotriose	Others	Saccharides	C18H32O16	527.16	365.1	504.169	[M+Na]+	1	1109-28-0	C01835	1.32454e+06	ko02010,ko04973
Zbbp006993	Biochanin A-7-O-glucoside-6''-O-malonate	Flavonoids	Isoflavones	C25H24O13	533.13	285.07	532.121	[M+H]+	2	-	-	1.41732e+06	-
Hmzp006046	Sesaminol 2-O-Beta-D-Glucoside	Lignans and Coumarins	Lignans	C26H28O12	533.17	371.11	532.158	[M+H]+	3	153512-13-1	-	113413	-
WaJp003166	N-Deacetyl-N-Formyl-2-Demethylcolchicine Glucoside	Alkaloids	Alkaloids	C26H31NO11	534.2	372.14	533.19	[M+H]+	2	-	-	180457	-
Lmhp007840	LysoPC 19:2	Lipids	LPC	C27H52NO7P	534.36	184.07	533.348	[M+H]+	2	-	-	526841	-
pmp000587	Luteolin-7-O-(6''-malonyl)glucoside*	Flavonoids	Flavones	C24H22O14	535.11	287.05	534.101	[M+H]+	3	-	C10103	120214	-
Lmmp003817	Kaempferol-3-O-(6''-malonyl)glucoside*	Flavonoids	Flavonols	C24H22O14	535.11	287.05	534.101	[M+H]+	3	81149-02-2	-	71701.3	-
Lmtp002822	Apigenin-6-C-arabinoside-8-C-xyloside*	Flavonoids	Flavones	C25H26O13	535.14	499.12	534.137	[M+H]+	3	-	-	203922	-
Labp005025	5-O-Malonylisosakuranin	Flavonoids	Flavanones	C25H26O13	535.14	287.09	534.137	[M+H]+	3	-	-	165037	-
pmp000179	Andrographidine F	Flavonoids	Flavanones	C25H28O13	537.16	375.1	536.153	[M+H]+	3	113963-42-1	-	2.89734e+06	-
Zmjp004311	Chrysosplenetin-4'-O-glucoside*	Flavonoids	Flavonols	C25H28O13	537.16	375.11	536.153	[M+H]+	2	23279-19-8	-	1.33285e+06	-
Wbmp003570	Diacetate delcosine	Alkaloids	Alkaloids	C28H43NO9	538.3	538.3	537.294	[M+H]+	1	-	-	3.04489e+06	-
Wagp004984	Limocitrol 3-Glucoside	Flavonoids	Flavonols	C24H26O14	539.14	377.09	538.132	[M+H]+	1	-	-	1.0281e+07	-
Lhhp111111	Schisantherin E	Lignans and Coumarins	Lignans	C30H34O9	539.23	137.06	538.22	[M+H]+	2	64917-83-5	-	97682.6	-
Lamp006191	Afrormosin 7-O-(6''-Malonylglucoside)	Flavonoids	Isoflavones	C26H26O13	547.14	299.09	546.137	[M+H]+	3	-	-	984883	-
pmb0608	Chrysoeriol-7-O-(6''-malonyl)glucoside	Flavonoids	Flavones	C25H24O14	549.12	301.07	548.117	[M+H]+	3	-	-	129725	-
Zmdp003228	Daidzein-7-O-apiosyl(1→6)glucoside	Flavonoids	Isoflavones	C26H28O13	549.16	255.07	548.153	[M+H]+	1	-	-	1.23501e+07	-
Lmhp002832	Chrysin-6-C-arabinoside-8-C-glucoside	Flavonoids	Flavones	C26H28O13	549.16	411.11	548.153	[M+H]+	3	185145-33-9	-	180954	-
pmp000589	Quercetin-7-O-(6''-malonyl)glucoside	Flavonoids	Flavonols	C24H22O15	551.1	303.05	550.096	[M+H]+	3	98767-37-4	-	48711.5	-
mws1138	Betanin (Betanidin-5-O-glucoside)	Alkaloids	Plumerane	C24H26N2O13	551.15	303.04	550.144	[M+H]+	3	7659-95-2	C08540	165400	ko00965,ko01100,ko01110
WaXYp05934	2-(3,4-dimethoxyphenyl)-3,6,7-trimethoxy-5-(((2S,4S,5S)-3,4,5-trihydroxy-6-(hydroxymethyl)tetrahydro-2H-pyran-2-yl)oxy)-4H-chromen-4-one	Flavonoids	Flavonols	C26H30O13	551.17	389.12	550.167	[M+H]+	1	-	-	2.22235e+07	-
Wagp006264	Demethylnobiletin 5-O-Glucoside	Flavonoids	Flavones	C26H30O13	551.18	389.12	550.169	[M+H]+	1	-	-	2.40647e+07	-
Lajp006054	Gardenin E 5-glucoside	Flavonoids	Flavones	C25H28O14	553.16	391.11	552.148	[M+H]+	1	-	-	1.41876e+07	-
Lajp005829	Isomexoticin malonyl glucoside	Lignans and Coumarins	Coumarins	C25H32O14	557.18	219.06	556.179	[M+H]+	3	-	-	26945.9	-
pmp000273	Gambiriin B3	Tannins	Tannin	C30H26O11	563.15	139.04	562.148	[M+H]+	3	76236-90-3	C17777	20893.8	-
Lajp005218	Formononetin-7-O-β-D-Apiofuranosyl-(1→6)-β-D-Glucopyranoside	Flavonoids	Isoflavones	C27H30O13	563.18	269.08	562.169	[M+H]+	2	-	-	2.8045e+07	-
Zbpp002027	Isorhamnetin-3-O-(6''-malonyl)glucoside*	Flavonoids	Flavonols	C25H24O15	565.12	317.07	564.111	[M+H]+	3	-	-	140100	-
mws1660	Schaftoside	Flavonoids	Flavones	C26H28O14	565.16	529.13	564.148	[M+H]+	1	51938-32-0	C10181	53865.5	-
mws1292	Isoschaftoside	Flavonoids	Flavones	C26H28O14	565.16	409.09	564.148	[M+H]+	2	52012-29-0	-	5.81536e+06	-
Zbgp004340	Genistein-8-C-glucoside-O-apiosyl	Flavonoids	Isoflavones	C26H28O14	565.16	433.11	564.148	[M+H]+	2	-	-	1.58275e+07	-
pmf0472	Apigenin-7-O-(2''-apiosyl)glucoside (Apiin)*	Flavonoids	Flavones	C26H28O14	565.16	271.06	564.148	[M+H]+	3	26544-34-3	C04858	2.62206e+06	ko00944
Zbkp004444	Aloinoside B	Quinones	Anthraquinone	C27H32O13	565.19	419.13	564.184	[M+H]+	2	-	C17780	260087	-
Lajp005193	Gardenin C 5-glucoside	Flavonoids	Flavones	C26H30O14	567.17	405.12	566.164	[M+H]+	3	-	-	574390	-
Wagp006265	3,6,7,2',4'-Pentamethylquercetagetin 3'-O-Beta-D-Glucoside	Flavonoids	Flavonols	C26H30O14	567.17	405.12	566.164	[M+H]+	1	-	-	1.85612e+07	-
Wacyp04980	3,7,11-trimethyldodeca-3,7-diene-1,10,11-triol 10-O-(beta-D-Xylopyranosyl)-beta-D-glucopyranoside	Terpenoids	Sesquiterpenoids	C26H46O12	568.33	221.19	550.299	[M+NH4]+	2	-	-	87862.7	-
Zmxp005470	Tricin-7-O-(6''-O-malonyl)glucoside	Flavonoids	Flavones	C26H26O15	579.13	331.08	578.127	[M+H]+	3	-	-	192474	-
Lmpp003930	Apigenin-7-O-(6''-p-Coumaryl)glucoside	Flavonoids	Flavones	C30H26O12	579.15	271.06	578.142	[M+H]+	3	-	-	9.86669e+06	-
pmp001111	Violanthin	Flavonoids	Flavones	C27H30O14	579.17	525.14	578.164	[M+H]+	1	40581-17-7	C10196	8.72732e+06	-
Zbsp004086	Apigenin-6-C-glucose-8-C-rhamnoside	Flavonoids	Flavones	C27H30O14	579.17	423.1	578.164	[M+H]+	1	-	-	7.02929e+06	-
Lmyp004081	Isovitexin-2''-O-rhamnoside	Flavonoids	Flavones	C27H30O14	579.17	313.07	578.164	[M+H]+	3	-	-	483562	-
pme0368	Apigenin-7-O-rutinoside (Isorhoifolin)*	Flavonoids	Flavones	C27H30O14	579.17	271.06	578.164	[M+H]+	1	552-57-8	-	1.23573e+07	-
Lmyp004963	Apigenin-6-C-(2''-rhamnosyl)glucoside	Flavonoids	Flavones	C27H30O14	579.17	415.11	578.164	[M+H]+	3	-	-	53143.8	-
Zjzp081806	Sarsasapogenin-Glc	Steroids	Steroidal saponins	C33H54O8	579.39	273.22	578.382	[M+H]+	2	-	-	156755	-
Zbjp003179	Orientin-7-O-arabinoside	Flavonoids	Flavones	C26H28O15	581.15	449.11	580.143	[M+H]+	1	-	-	122467	-
HJAP148	Kaempferol-3-O-sambubioside	Flavonoids	Flavonols	C26H28O15	581.15	287.06	580.143	[M+H]+	3	27661-51-4	-	147885	-
HJAP134	Pinocembrin-7-O-sophoroside	Flavonoids	Flavanones	C27H32O14	581.18	257.08	580.179	[M+H]+	1	-	-	952786	-
Wagp006173	4'-Hydroxy-5,6,7,8,3',5'-Hexamethoxyflavone-4'-O-Glucoside	Flavonoids	Flavones	C27H32O14	581.18	419.13	580.179	[M+H]+	2	-	-	962842	-
Wagp006908	Natsudaidain-3-O-Glucoside*	Flavonoids	Flavonols	C27H32O14	581.18	419.13	580.179	[M+H]+	1	98891-93-1	-	5.15206e+07	-
Layp006277	Hedyotol C	Lignans and Coumarins	Lignans	C31H36O11	585.23	359.15	584.226	[M+H]+	1	-	-	567533	-
Ladp005209	Derriscandenoside B	Flavonoids	Isoflavones	C28H32O14	593.18	299.09	592.179	[M+H]+	2	-	-	2.60574e+06	-
Wagp005605	Margaritene	Flavonoids	Flavones	C28H32O14	593.19	447.13	592.179	[M+H]+	3	-	-	408256	-
pmp001288	Acacetin-7-O-rutinoside (Linarin)*	Flavonoids	Flavones	C28H32O14	593.19	285.08	592.179	[M+H]+	3	480-36-4	-	1.43433e+06	-
pmp000239	Luteolin-6-C-(5''-glucuronyl)xyloside	Flavonoids	Flavones	C26H26O16	595.13	419.1	594.122	[M+H]+	3	-	-	42599.9	-
Lmpp003789	Cyanidin 3-O-(6-O-p-coumaroyl)glucoside	Flavonoids	Anthocyanidins	C30H27O13+	595.14	287.06	595.145	[M]+	3	-	C12095	1.15883e+07	ko00942,ko01110
Smgp006258	6,7,3',4'-Tetrahydroxyaurone-6-O-(6''-O-p-Coumaroyl)glucoside*	Flavonoids	Aurones	C30H26O13	595.14	287.05	594.137	[M+H]+	2	-	-	5.2515e+07	-
Xmbp007290	Castanoside A[Kaempferol-3-O-(6''-p-coumaroyl)mannoside]	Flavonoids	Flavonols	C30H26O13	595.14	287.06	594.137	[M+H]+	2	-	-	5.44337e+07	-
Hmmp003156	Isovitexin-7-O-glucoside(Saponarin)	Flavonoids	Flavones	C27H30O15	595.16	313.07	594.159	[M+H]+	3	20310-89-8	C08064	117784	-
Zmjp003291	Vitexin-2''-O-galactoside	Flavonoids	Flavones	C27H30O15	595.17	433.12	594.159	[M+H]+	3	-	-	833737	-
Wajp004095	Apigenin-7-O-Gentiobioside	Flavonoids	Flavones	C27H30O15	595.17	271.06	594.159	[M+H]+	3	-	-	208490	-
Lmlp002990	Isosaponarin(Isovitexin-4'-O-glucoside)	Flavonoids	Flavones	C27H30O15	595.17	313.07	594.159	[M+H]+	3	19416-87-6	-	666020	-
pmp000593	Luteolin-7-O-rutinoside*	Flavonoids	Flavones	C27H30O15	595.17	287.06	594.159	[M+H]+	1	3563-98-2	-	6.79186e+06	-
Lmsp004670	Kaempferol-3-O-glucoside-7-O-rhamnoside*	Flavonoids	Flavonols	C27H30O15	595.17	287.06	594.159	[M+H]+	1	2392-95-2	-	1.02766e+07	-
pmp000592	Apigenin-7,4'-di-O-Glucoside	Flavonoids	Flavones	C27H30O15	595.17	325.09	594.159	[M+H]+	3	31737-50-5	-	24830.2	-
MWStz612	Neoeriocitrin	Flavonoids	Flavanones	C27H32O15	597.18	289.07	596.174	[M+H]+	1	13241-32-2	C09805	8.93279e+06	-
Wagp004314	Phloretin 3',5'-Di-C-Glucoside	Flavonoids	Chalcones	C27H34O15	599.2	431.13	598.19	[M+H]+	3	357401-40-2	-	455234	-
Wbhp009900	[9-(Furan-3-yl)-1-hydroxy-15-(1-hydroxy-2-methoxy-2-oxoethyl)-10,14,16,16-tetramethyl-7,18-dioxo-3,8-dioxapentacyclo[12.3.1.02,4.04,13.05,10]octadecan-17-yl]2-methylbut-2-enoate	Terpenoids	Terpene	C32H40O11	601.26	601.26	600.257	[M+H]+	3	-	-	66163.5	-
Wagp005792	Sorbifolin 5-[6''-(3-Hydroxy-3-Methylglutaryl)Glucoside]	Flavonoids	Flavones	C28H30O15	607.16	301.07	606.159	[M+H]+	3	-	-	657697	-
Safp008316	Quercetin 3-[6''-(3-hydroxy-3-methylglutaryl)galactoside]	Flavonoids	Flavonols	C27H28O16	609.15	303.05	608.138	[M+H]+	1	-	-	669396	-
Lagp004545	5,2',5'-Trihydroxy-3,7,4'-trimethoxyflavone-2'-O-β-D-malonylglucoside	Flavonoids	Flavonols	C27H28O16	609.15	361.1	608.138	[M+H]+	3	-	-	49097.8	-
Ramp002812	glycitein-4',7-di-O-β-D-glucoside	Flavonoids	Isoflavones	C28H32O15	609.18	285.08	608.174	[M+H]+	3	-	-	16799.4	-
Lajp004422	Hirsutissimiside C	Flavonoids	Isoflavones	C28H32O15	609.18	285.08	608.174	[M+H]+	2	-	-	481803	-
Waqkp03287	Chrysoeriol 7-O-Neohesperidoside*	Flavonoids	Flavones	C28H32O15	609.18	301.07	608.174	[M+H]+	1	-	-	1.70333e+07	-
MWSHY0190	Diosmetin-7-O-rutinoside (Diosmin)*	Flavonoids	Flavones	C28H32O15	609.18	301.08	608.174	[M+H]+	1	520-27-4	C10039	1.6582e+07	-
Lmpp003662	Delphinidin-3-O-(6''-O-p-coumaroyl)glucoside	Flavonoids	Anthocyanidins	C30H27O14+	611.14	303.05	611.139	[M]+	3	-	C16370	4.08124e+07	ko00942
Lmdp004267	Quercetin-3-O-(6''-O-p-Coumaroyl)glucoside	Flavonoids	Flavonols	C30H26O14	611.14	147.04	610.132	[M+H]+	3	-	-	430480	-
Zbsp002894	Luteolin-6,8-di-C-glucoside	Flavonoids	Flavones	C27H30O16	611.16	473.11	610.153	[M+H]+	1	29428-58-8	C10102	1.04587e+07	-
Lmbp002336	Quercetin-3-O-(2''-O-rhamnosyl)galactoside	Flavonoids	Flavonols	C27H30O16	611.16	303.05	610.153	[M+H]+	3	-	-	1.02255e+06	-
Hmcp001598	Isorhamnetin-3-O-(2''-O-xylosyl)glucoside	Flavonoids	Flavonols	C27H30O16	611.16	317.06	610.153	[M+H]+	3	-	-	82880	-
MWSslk148	Rutin Trihydrate	Flavonoids	Flavonols	C27H36O19	611.16	303.06	664.185	[M-3H2O+H]+	3	207671-50-9	-	3.71964e+07	-
Xmyp005599	Kaempferol-3-O-galactoside-4'-O-glucoside	Flavonoids	Flavonols	C27H30O16	611.16	287.06	610.153	[M+H]+	3	-	-	251111	-
Zbzp003056	Isoorientin-7-O-glucoside*	Flavonoids	Flavones	C27H30O16	611.17	449.11	610.153	[M+H]+	3	-	-	1.22792e+06	-
MWSHY0019	Hesperetin-7-O-neohesperidoside(Neohesperidin)	Flavonoids	Flavanones	C28H34O15	611.2	303.09	610.19	[M+H]+	1	13241-33-3	C09806	7.66115e+07	ko00941
Lmsp004798	3-O-Cinnamoyl-4,6-(S)-HHDP-β-D-glucose	Phenolic acids	Phenolic acids	C29H24O15	613.12	147.04	612.111	[M+H]+	3	-	-	809812	-
Wagp007226	Cirsimaritin 5-[6''-(3-Hydroxy-3-Methylglutaryl)Glucoside]	Flavonoids	Flavones	C29H32O15	621.18	315.09	620.174	[M+H]+	3	-	-	264524	-
Lajp005875	Odoratin rutinoside	Flavonoids	Flavones	C29H34O15	623.2	315.08	622.19	[M+H]+	2	-	-	238035	-
Zmxp002867	Chrysoeriol-5,7-di-O-glucoside	Flavonoids	Flavones	C28H32O16	625.17	301.07	624.169	[M+H]+	3	-	-	115619	-
MWSHY0064	Isorhamnetin-3-O-neohesperidoside*	Flavonoids	Flavonols	C28H32O16	625.17	317.07	624.169	[M+H]+	2	55033-90-4	-	2.82942e+07	-
pmp000127	Chrysoeriol-6,8-di-C-glucoside	Flavonoids	Flavones	C28H32O16	625.18	487.12	624.169	[M+H]+	1	-	-	3.05075e+07	-
Lmsp004045	Isorhamnetin-3-O-glucoside-7-O-rhamnoside	Flavonoids	Flavonols	C28H32O16	625.18	317.07	624.169	[M+H]+	3	17331-71-4	-	495398	-
Lmmp002963	6-C-Methylquercetin-3-O-rutinoside	Flavonoids	Flavonols	C28H32O16	625.18	317.06	624.169	[M+H]+	3	-	-	2.19426e+07	-
Lmmp002463	Sexangularetin-3-O-glucoside-7-O-rhamnoside*	Flavonoids	Flavonols	C28H32O16	625.18	317.07	624.169	[M+H]+	2	-	-	2.96265e+07	-
MWSHY0135	Isorhamnetin-3-O-rutinoside (Narcissin)*	Flavonoids	Flavonols	C28H32O16	625.18	317.08	624.169	[M+H]+	2	604-80-8	C16060	2.5767e+07	-
MWSprf050	Methylhesperidin	Flavonoids	Flavanones	C29H36O15	625.21	317.1	624.205	[M+H]+	1	11013-97-1	C17393	3.22012e+07	-
Hmlp003068	Meratin*	Flavonoids	Flavonols	C27H30O17	627.15	303.05	626.148	[M+H]+	3	27215-04-9	-	1.93978e+06	-
Hmcp005575	Quercetin-5,4'-di-O-glucoside	Flavonoids	Flavonols	C27H30O17	627.15	303.05	626.148	[M+H]+	3	-	-	255193	-
Zmhp003784	Gossypetin-7-O-(3''-glucosyl)rhamnoside; Rhodioflavonoside	Flavonoids	Flavonols	C27H30O17	627.16	465.1	626.148	[M+H]+	3	-	-	317387	-
Zmdp003457	Myricetin-3-O-galactoside-3'-O-rhamnoside*	Flavonoids	Flavonols	C27H30O17	627.16	319.05	626.148	[M+H]+	3	-	-	2.57324e+06	-
MWSHY0162	Quercetin-3-O-sophoroside (Baimaside)	Flavonoids	Flavonols	C27H30O17	627.16	303.06	626.148	[M+H]+	3	18609-17-1	C12667	103580	ko00944,ko01110
Zbsp004438	Quercetin-3,4'-O-di-glucoside	Flavonoids	Flavonols	C27H30O17	627.16	303.05	626.148	[M+H]+	3	29125-80-2	-	141113	-
pmb0645	Hesperetin-6-C-glucoside-7-O-glucoside	Flavonoids	Flavanones	C28H34O16	627.19	465.2	626.185	[M+H]+	3	-	-	262150	-
Lmsp004151	3-O-p-Coumaroyl-4,6-(S)-HHDP-β-D-glucose	Phenolic acids	Phenolic acids	C29H24O16	629.11	163.04	628.106	[M+H]+	3	-	-	66848.8	-
Wagp005100	Salvigenin 5-[6''-(3-Hydroxy-3-Methylglutaryl)Glucoside]	Flavonoids	Flavones	C30H34O15	635.2	329.1	634.19	[M+H]+	2	-	-	598045	-
Lmgp005868	Chrysoeriol-7-O-(6''-feruloyl)glucoside	Flavonoids	Flavones	C32H30O14	639.17	301.07	638.164	[M+H]+	3	-	-	40824.8	-
Lmgp004959	Tricin-7-O-neohesperidoside	Flavonoids	Flavones	C29H34O16	639.19	331.08	638.185	[M+H]+	3	53766-40-8	-	475440	-
Lmpp003228	Petunidin-3-O-(6''-O-caffeoyl)glucoside	Flavonoids	Anthocyanidins	C31H29O15+	641.15	317.07	641.15	[M]+	3	-	-	529039	-
Lmsp003252	Isorhamnetin-3-O-sophoroside	Flavonoids	Flavonols	C28H32O17	641.17	317.07	640.164	[M+H]+	3	-	-	2.24707e+06	-
Lmnp002448	Nepetin-8-C-[glucosyl-(1-2)]-glucoside	Flavonoids	Flavones	C28H32O17	641.17	479.11	640.164	[M+H]+	3	-	-	872546	-
Zjgp101443	yunganoside E3	Terpenoids	Triterpene Saponin	C36H52O10	645.36	451.32	644.356	[M+H]+	1	-	-	7.25333e+06	-
Zjgp101313	glyyunnansapogenin H-GlcA	Terpenoids	Triterpene Saponin	C36H54O10	647.38	453.34	646.372	[M+H]+	1	-	-	1.57716e+08	-
Lgmp122824	Quillaic Acid 28-β-D-Glucoside	Terpenoids	Triterpene Saponin	C36H56O10	649.39	437.34	648.387	[M+H]+	2	-	-	34582.4	-
Lasp003888	Genistein glucosyl malonyl xylside*	Flavonoids	Isoflavones	C29H30O17	651.16	271.06	650.148	[M+H]+	3	-	-	69557.8	-
Wagp006937	Xanthomicrol 5-[6''-(3-Hydroxy-3-Methylglutaryl)Glucoside]*	Flavonoids	Flavones	C30H34O16	651.19	345.1	650.185	[M+H]+	1	-	-	780808	-
Lmpp003611	Malvidin-3-O-(6''-O-caffeoyl)glucoside	Flavonoids	Anthocyanidins	C32H31O15+	655.17	331.08	655.166	[M]+	3	-	-	31362.5	-
Lmnp002616	Cirsiliol-8-C-(2''-glucosyl)glucoside	Flavonoids	Flavones	C29H34O17	655.19	493.14	654.18	[M+H]+	3	-	-	473541	-
Hahp004959	Sesuvioside C*	Flavonoids	Flavonols	C29H34O17	655.19	347.08	654.18	[M+H]+	1	-	-	1.20148e+07	-
Lasp006490	Butesuperin B glucoside	Flavonoids	Isoflavones	C33H34O14	655.2	493.15	654.195	[M+H]+	3	-	-	60863.4	-
pmp000688	Forsythiaside C	Phenolic acids	Phenolic acids	C29H36O16	658.23	163.04	640.2	[M+NH4]+	3	-	-	1.12946e+06	-
Wagp005905	Flindulatin-5-O-[6''-(3-Hydroxy-3-Methylglutaryl)Glucoside]*	Flavonoids	Flavonols	C31H36O16	665.21	359.11	664.2	[M+H]+	2	-	-	1.02053e+06	-
Wagp006347	Gardenin B 5-[6''-(3-Hydroxy-3-Methylglutaryl)Glucoside]	Flavonoids	Flavones	C31H36O16	665.21	359.11	664.2	[M+H]+	2	-	-	927056	-
Lhmp101113	Dihydrosoyasaponin H glucuronic acid	Terpenoids	Triterpene Saponin	C36H56O11	665.39	471.35	664.382	[M+H]+	2	-	-	159691	-
Lajp005903	Gardenin A malonyl glucoside*	Flavonoids	Flavones	C30H34O17	667.18	361.09	666.18	[M+H]+	1	-	-	3.35386e+06	-
Wagp007134	Natsudaidain-3-O-(6''-O-malonyl)glucoside	Flavonoids	Flavonols	C30H34O17	667.19	419.13	666.18	[M+H]+	1	-	-	3.20745e+06	-
pmb0579	Chrysoeriol-7-O-(6''-sinapoyl)glucoside	Flavonoids	Flavones	C33H32O15	669.18	207.07	668.174	[M+H]+	3	-	-	72810.1	-
Hmcp001628	Limocitrin-3,7-di-O-glucoside	Flavonoids	Flavonols	C29H34O18	671.18	347.07	670.174	[M+H]+	1	-	-	4.05893e+06	-
pmb0475	Gallic acid-4-O-(6'''-feruloyl)sophoroside	Phenolic acids	Phenolic acids	C29H34O18	671.18	509	670.174	[M+H]+	3	-	-	99576.9	-
Wagp006119	Araneosol 5-[6''-(3-Hydroxy-3-Methylglutaryl)Glucoside]	Flavonoids	Flavonols	C31H36O17	681.2	375.11	680.195	[M+H]+	1	-	-	1.03042e+07	-
Zbsp105756	Tricin-5-O-guaiacylglycerol-ether-4'-O-glucoside	Flavonoids	Flavones	C33H36O16	689.21	331.08	688.2	[M+H]+	3	-	-	47094.4	-
Wagp006380	5-Hydroxyauranetin 5-[6''-(3-Hydroxy-3-Methylglutaryl)Glucoside]	Flavonoids	Flavonols	C32H38O17	695.22	389.12	694.211	[M+H]+	1	-	-	5.96586e+07	-
Wagp006554	Scaposin 5-[6''-(3-Hydroxy-3-Methylglutaryl)Glucoside]	Flavonoids	Flavones	C31H36O18	697.2	391.1	696.19	[M+H]+	1	-	-	7.53549e+07	-
pmp000400	Licorice glycoside B	Flavonoids	Chalcones	C35H36O15	697.21	279.09	696.205	[M+H]+	3	-	-	505554	-
Wbmp010544	10-Hydroxymethyllycaconitine	Alkaloids	Alkaloids	C37H50N2O11	699.35	699.35	698.341	[M+H]+	1	-	-	199335	-
Hmcp001947	Isorhamnetin-3-O-(6''-malonyl)glucoside-7-O-rhamnoside	Flavonoids	Flavonols	C31H34O19	711.17	317.06	710.169	[M+H]+	3	-	-	40377.3	-
Hmmp002447	Apigenin-7-O-rutinoside-4'-O-rhamnoside	Flavonoids	Flavones	C33H40O18	725.2	433.11	724.221	[M+H]+	3	-	-	58732.8	-
MWSHY0093	Ligustroflavone(Nuezhenoside)	Flavonoids	Flavones	C33H40O18	725.23	579.17	724.221	[M+H]+	3	260413-62-5	-	101999	-
pmp000129	Natsudaidain 3-(4-O-3-hydroxy-3-methylglutaroylglucoside)*	Flavonoids	Flavonols	C33H40O18	725.23	419.1	724.221	[M+H]+	1	149402-86-8	-	9.5527e+07	-
pmp000401	Licorice glycoside C2	Flavonoids	Flavanones	C36H38O16	727.22	309.1	726.216	[M+H]+	1	202657-55-4	-	426933	-
Wagp005436	Gardenin C 5-Diglucoside	Flavonoids	Flavones	C32H40O19	729.22	405.12	728.216	[M+H]+	2	-	-	508021	-
mws1035	Kaempferol-3-O-robinoside-7-O-rhamnoside (Robinin)*	Flavonoids	Flavonols	C33H40O19	741.22	433.11	740.216	[M+H]+	2	301-19-9	C10178	2.51706e+06	-
Lmyp003837	Isovitexin-7-O-glucoside-2''-O-rhamnoside	Flavonoids	Flavones	C33H40O19	741.22	313.07	740.216	[M+H]+	3	-	-	111198	-
Lmcp004347	Cyanidin-3-O-(6''-O-caffeoyl-2''-O-xylosyl)glucoside	Flavonoids	Anthocyanidins	C35H35O18+	743.18	287.06	743.182	[M]+	3	-	-	34432.6	-
Hmcp001618	Quercetin-3-O-sambubioside-7-O-rhamnoside	Flavonoids	Flavonols	C32H38O20	743.2	449.1	742.196	[M+H]+	3	-	-	27933.9	-
MWSHY0010	Troxerutin	Flavonoids	Flavonols	C33H42O19	743.24	435.14	742.232	[M+H]+	3	7085-55-4	-	73274.5	-
Lnrp102163	Quercetin-3-O-rutinoside-7-O-rhamnoside	Flavonoids	Flavonols	C33H40O20	757.21	303.05	756.211	[M+H]+	2	-	-	1.75812e+06	-
pmb0613	Apigenin-6,8-di-C-glucoside-4'-O-glucoside	Flavonoids	Flavones	C33H40O20	757.22	577.2	756.211	[M+H]+	3	-	-	37434.9	-
pmb0691	Isoorientin-7-O-(2''-rhamnosyl)glucoside	Flavonoids	Flavones	C33H40O20	757.22	431.4	756.211	[M+H]+	3	-	-	92024.1	-
Xmyp004945	Kaempferol-3-O-(6''-Rhamnosyl-2''-Glucosyl)Glucoside (Camelliaside A)	Flavonoids	Flavonols	C33H40O20	757.22	287.06	756.211	[M+H]+	3	135095-52-2	-	27419	-
Lmjp003206	Quercetin-3-O-Sambubioside-5-O-Glucoside	Flavonoids	Flavonols	C32H38O21	759.2	303.05	758.191	[M+H]+	3	-	-	86276	-
Lmpp003387	Peonidin-3-O-(6''-O-p-Coumaroylglucoside)-5-O-Glucoside	Flavonoids	Anthocyanidins	C37H39O18+	771.21	301.07	771.213	[M]+	3	-	-	19639.7	-
Zmmp003779	Petunidin-3-O-(6''-O-p-coumaroyl)rutinoside*	Flavonoids	Anthocyanidins	C37H39O18+	771.21	317.07	771.213	[M]+	3	-	-	271582	-
pmb0678	Vitexin-7-O-(6''-feruloyl)glucoside	Flavonoids	Flavones	C37H38O18	771.21	177.1	770.206	[M+H]+	3	-	-	26577	-
HJAP119	Rhamnetin-3-O-Rutinoside-5-O-rhamnoside*	Flavonoids	Flavonols	C34H42O20	771.22	317.06	770.227	[M+H]+	1	-	-	1.05407e+06	-
pmb0592	Chrysoeriol-7-O-rutinoside-5-O-glucoside	Flavonoids	Flavones	C34H42O20	771.23	463.2	770.227	[M+H]+	2	-	-	711959	-
Lmsp002982	Quercetin-3-O-sophoroside-7-O-rhamnoside*	Flavonoids	Flavonols	C33H40O21	773.21	303.05	772.206	[M+H]+	1	-	-	3.84635e+06	-
Lmmp002755	Quercetin-7-O-rutinoside-4'-O-glucoside	Flavonoids	Flavonols	C33H40O21	773.21	303.05	772.206	[M+H]+	2	-	-	292093	-
Wagp006385	Prudomestin 5-[6''-(3-Methylglutaconyl)Glucoside]Glucoside	Flavonoids	Flavonols	C35H40O20	781.22	331.08	780.211	[M+H]+	3	-	-	54495.2	-
Lhmp110507	Soyasaponin B glucuronic acid rhamnoside	Terpenoids	Triterpene Saponin	C42H68O13	781.47	441.37	780.466	[M+H]+	3	-	-	24279	-
Ladp003388	Glucosyl-[6''-(3-hydroxy-3-methylglutaryl)]-Isorhamnetin-3-O–β-D-glucoside	Flavonoids	Flavonols	C34H40O21	785.21	317.07	784.206	[M+H]+	2	-	-	1.1796e+06	-
Lmhp003162	Chrysoeriol-6,8-di-C-glucoside-4'-O-glucoside	Flavonoids	Flavones	C34H42O21	787.23	625.17	786.222	[M+H]+	2	-	-	456649	-
Lmsp003790	Isorhamnetin-3-O-sophoroside-7-O-rhamnoside*	Flavonoids	Flavonols	C34H42O21	787.23	317.07	786.222	[M+H]+	2	41328-75-0	-	2.0573e+06	-
MWStz494	Magnoloside B	Phenolic acids	Phenolic acids	C35H46O20	787.27	325.09	786.258	[M+H]+	3	116872-05-0	C17679	642030	-
Lmqp003247	Delphinidin-3-O-(6''-O-caffeoyl)glucoside-5-O-glucoside	Flavonoids	Anthocyanidins	C36H37O20+	789.19	325.09	789.187	[M]+	3	-	-	160427	-
Zjgp101323	23-hydroxy-betulinic acid-GlcA-Glc	Terpenoids	Triterpene Saponin	C42H66O14	795.45	601.41	794.445	[M+H]+	3	-	-	2.00063e+06	-
Lhmp100804	Soyasaponin E glucuronic acid glucoside	Terpenoids	Triterpene Saponin	C42H66O14	795.45	439.36	794.445	[M+H]+	2	-	-	89785.1	-
Wagp004576	Salvigenin 5-[6''-(3-Hydroxy-3-Methylglutaryl)Glucoside]glucoside	Flavonoids	Flavones	C36H44O20	797.25	329.1	796.243	[M+H]+	1	-	-	56517.7	-
Lhdp091316	Soyasaponin B glucuronic acid glucoside*	Terpenoids	Triterpene Saponin	C42H68O14	797.47	441.37	796.461	[M+H]+	3	-	-	83393.2	-
Lmdp005678	Soyasaponin III	Terpenoids	Triterpene Saponin	C42H68O14	797.47	441.37	796.461	[M+H]+	3	55304-02-4	C19865	23921.3	-
Wagp005373	Prudomestin 5-[6''-(3-Hydroxy-3-Methylglutaryl)Glucoside]glucoside	Flavonoids	Flavonols	C35H42O21	799.23	331.08	798.222	[M+H]+	3	-	-	744991	-
Zjgp101439	11-deoxo-20α-glycyrthizin	Terpenoids	Triterpene Saponin	C42H64O15	809.43	439.36	808.424	[M+H]+	1	-	-	1.75959e+06	-
Zjgp101438	glyyunnansapogenin H-GlcA-Glc	Terpenoids	Triterpene Saponin	C42H64O15	809.43	453.33	808.424	[M+H]+	1	-	-	5.25686e+06	-
Lhmp100802	Dehydrosoyasaponin I glucuronic acid glucoside	Terpenoids	Triterpene Saponin	C42H64O15	809.43	453.34	808.424	[M+H]+	2	-	-	6.48382e+06	-
Zjgp101321	macedonoside B	Terpenoids	Triterpene Saponin	C42H66O15	811.45	441.37	810.44	[M+H]+	2	-	-	3.16499e+06	-
Lmmp004749	Apigenin-7-O-[2''-O-(2'''-Sinapoyl)glucosyl]glucuronide	Flavonoids	Flavones	C38H38O20	815.2	271.06	814.196	[M+H]+	2	-	-	6.57948e+06	-
Zbnp003712	Limocitrin-3-O-(3-hydroxy-3-methylglutarate)glucoside-glucoside*	Flavonoids	Flavonols	C35H42O22	815.22	347.08	814.216	[M+H]+	1	-	-	1.85852e+07	-
Zbnp004535	Limocitrin-3-O-(hydroxy-methylglutarate)glucoside-glucoside*	Flavonoids	Flavonols	C35H42O22	815.23	347.08	814.216	[M+H]+	1	-	-	7.5065e+07	-
HJAP126	Syringetin-3-O-rutinoside-7-O-glucoside	Flavonoids	Flavonols	C35H44O22	817.24	509.13	816.232	[M+H]+	1	-	-	2.17642e+06	-
Zjgp101304	18α-glycyrrhizic acid	Terpenoids	Triterpene Saponin	C42H62O16	823.41	453.34	822.404	[M+H]+	1	83896-44-0	-	6.83877e+06	-
Zjgp101305	Licoricesaponin H2*	Terpenoids	Triterpene Saponin	C42H62O16	823.41	453.34	822.404	[M+H]+	1	-	-	194191945	-
Zjgp101331	glyyunnansapogenin A-GlcA-Glc*	Terpenoids	Triterpene Saponin	C42H64O16	825.42	469.33	824.419	[M+H]+	1	-	-	9.2294e+06	-
Lmmp007156	Ceanothic acid-3-O-glucuronic acid-glucose*	Terpenoids	Triterpene Saponin	C42H64O16	825.43	469.33	824.419	[M+H]+	1	-	-	9.81756e+06	-
Zjgp101335	uralsaponin C	Terpenoids	Triterpene Saponin	C42H64O16	825.43	455.35	824.419	[M+H]+	1	-	-	3.446e+07	-
Wagp005374	Flindulatin 5-[6''-(3-Hydroxy-3-Methylglutaryl)Glucoside]glucoside	Flavonoids	Flavones	C37H46O21	827.26	359.11	826.253	[M+H]+	3	-	-	97249.2	-
Lhmp093006	Methylsoyasaponin A glucuronic acid glucoside	Terpenoids	Triterpene Saponin	C43H70O15	827.45	471.35	826.471	[M+H]+	2	-	-	678180	-
Wagp005347	Jaceidin 5-[6''-(3-Hydroxy-3-Methylglutaryl)Glucoside]Glucoside	Flavonoids	Flavonols	C36H44O22	829.24	361.09	828.232	[M+H]+	1	-	-	1.09307e+07	-
Zjgp101431	licorice-saponin P2	Terpenoids	Triterpene Saponin	C42H62O17	839.4	469.33	838.399	[M+H]+	1	-	-	5.04585e+07	-
Zjgp101307	licorice-saponin G2	Terpenoids	Triterpene Saponin	C42H62O17	839.41	469.33	838.399	[M+H]+	1	118441-84-2	-	4.68898e+07	-
Wagp007165	Gardenin E 5-[4'',6''-Di-(3-Hydroxy-3-Methylglutaryl)Glucoside]*	Flavonoids	Flavones	C37H44O22	841.24	391.1	840.232	[M+H]+	3	-	-	1.22674e+06	-
Wagp005556	Gardenin D 5-[6''-(3-Hydroxy-3-Methylglutaryl)Glucoside]Glucoside	Flavonoids	Flavones	C37H46O22	843.25	375.11	842.248	[M+H]+	1	-	-	1.0515e+06	-
Wagp007482	Gardenin C 5-[6''-(3-Methylglutaconyl)Glucoside]glucoside	Flavonoids	Flavones	C38H46O22	855.25	405.12	854.248	[M+H]+	3	-	-	259358	-
Zmgp004260	Dihydroxyglycyrrhetinic acid	Terpenoids	Triterpene	C42H62O18	855.4	679.37	854.394	[M+H]+	1	-	-	1.93428e+06	-
Wagp006002	5-Hydroxyauranetin 5-[6''-(3-Hydroxy-3-Methylglutaryl)Glucoside]Glucoside*	Flavonoids	Flavonols	C38H48O22	857.27	389.12	856.264	[M+H]+	1	-	-	2.59324e+07	-
Wagp006003	Gardenin E 5-[6''-(3-Hydroxy-3-Methylglutaryl)Glucoside]Glucoside	Flavonoids	Flavones	C37H46O23	859.25	391.1	858.243	[M+H]+	1	-	-	5.48689e+07	-
Zjgp101309	acetoxyl-glabric acid-GlcA-Glc	Terpenoids	Triterpene Saponin	C44H66O17	867.43	511.34	866.43	[M+H]+	2	-	-	339706	-
Wagp006418	Murrayanol 5-[6''-(3-Hydroxy-3-Methylglutaryl)Glucoside]glucoside	Others	Others	C38H48O23	873.26	405.12	872.259	[M+H]+	2	-	-	6.47393e+06	-
Lyhp011404	Prosapogenin CP6	Terpenoids	Triterpene Saponin	C46H74O16	883.5	455.35	882.498	[M+H]+	3	72629-76-6	-	22048.1	-
pmp000130	Natsudaidain-3-O-[6'-glucosyl-(4-O-3-hydroxy-3-methylglutarate)]glucoside	Flavonoids	Flavonols	C39H50O23	887.28	725.23	886.274	[M+H]+	1	-	-	1.33799e+07	-
Zjgp101315	uralsaponin F	Terpenoids	Triterpene Saponin	C44H64O19	897.41	527.34	896.404	[M+H]+	1	1208004-79-8	-	1.70276e+07	-
Zmhp003113	Vitexin-2''-O-(6'''-p-coumaroyl)glucoside-4'-O-glucoside	Flavonoids	Flavones	C42H46O22	903.26	147.04	902.248	[M+H]+	3	-	-	12784.3	-
Lagp006449	SoyaSapogenol B glucuronyl rhamnosyl xyloside	Terpenoids	Triterpene Saponin	C47H76O17	913.51	441.37	912.508	[M+H]+	1	-	-	77293.3	-
Lhdp090708	Soyasaponin Bc*	Terpenoids	Triterpene Saponin	C47H76O17	913.51	441.37	912.508	[M+H]+	1	-	-	38779.4	-
pmp000198	Soyasaponin βc*	Terpenoids	Triterpene Saponin	C47H76O17	913.52	441.37	912.508	[M+H]+	1	-	-	79193.5	-
Lagp006277	Phaseoside IV	Terpenoids	Triterpene Saponin	C48H76O17	925.51	423.36	924.508	[M+H]+	3	-	-	38753.7	-
Zjgp101426	glyyunnansapogenin B2-GlaA-GlcA-Rha*	Terpenoids	Triterpene Saponin	C47H72O19	941.47	425.34	940.467	[M+H]+	2	-	-	692763	-
pmp000201	Soyasaponin βb (Soyasaponin I)	Terpenoids	Triterpene Saponin	C48H78O18	943.53	599.39	942.519	[M+H]+	1	51330-27-9	C08983	178693	-
Wagp003278	Isorhamnetin 3-[6''-(3-Hydroxy-3-Methylglutaryl)Glucoside]glucoside-5-Glucoside	Flavonoids	Flavonols	C40H50O26	947.27	317.06	946.259	[M+H]+	1	-	-	477496	-
Zjgp101422	rhaoglucoglycyrrhizin	Terpenoids	Triterpene Saponin	C48H74O19	955.48	453.33	954.482	[M+H]+	2	-	-	404963	-
Zjgp101421	uralsaponin T	Terpenoids	Triterpene Saponin	C48H74O19	955.49	585.42	954.482	[M+H]+	2	-	-	1.61907e+06	-
Lhdp091121	Dehydrosoyasaponin I glucuronic acid glucose rhamnoside*	Terpenoids	Triterpene Saponin	C48H74O19	955.49	453.33	954.482	[M+H]+	1	-	-	351166	-
Lhdp091120	Dehydrosoyasaponin A3	Terpenoids	Triterpene Saponin	C48H76O19	957.5	455.35	956.498	[M+H]+	1	-	-	37290	-
Zbnp004122	Limocitrin-3-O-glucoside-di-O-(3-hydroxy-3-methylglutarate)glucoside*	Flavonoids	Flavonols	C41H50O26	959.26	347.08	958.259	[M+H]+	1	-	-	921398	-
Lhdp090703	Soyasaponin A3	Terpenoids	Triterpene Saponin	C48H78O19	959.52	457.36	958.514	[M+H]+	3	114077-04-2	-	98175.6	-
Zjgp101419	rhaoglycyrrhizin	Terpenoids	Triterpene Saponin	C48H72O20	969.46	453.33	968.462	[M+H]+	1	-	-	335422	-
Zjgp101415	glyuralsaponin F	Terpenoids	Triterpene Saponin	C48H74O20	971.48	601.41	970.477	[M+H]+	1	-	-	3.04246e+06	-
Zjgp101417	uralsaponin S	Terpenoids	Triterpene Saponin	C48H74O20	971.48	469.33	970.477	[M+H]+	1	-	-	161650	-
Lhmp091618	Soyasaponin H glucuronic acid glucose rhamnoside*	Terpenoids	Triterpene Saponin	C48H74O20	971.48	469.33	970.477	[M+H]+	1	-	-	679043	-
Laxp007523	3β,22β,24-trihydroxyolean-12-en-11-one 21-O-rhamnosyl glucosyl glucuronide*	Terpenoids	Triterpene Saponin	C48H76O20	973.5	471.34	972.493	[M+H]+	1	-	-	576698	-
Lmmp006307	Bayogenin-3-O-glucuronide-28-O-(2''-O-Rhamnosyl)glucoside*	Terpenoids	Triterpene Saponin	C48H76O20	973.5	471.35	972.493	[M+H]+	1	-	-	527903	-
Lhdp091114	Hydroxysoyasaponin I glucuronic acid glucose rhamnoside	Terpenoids	Triterpene Saponin	C48H76O20	973.5	471.34	972.493	[M+H]+	1	-	-	744387	-
Wagp003429	Limocitrin 5-[6''-(3-Hydroxy-3-Methylglutaryl)Glucoside]-3-Diglucoside	Flavonoids	Flavonols	C41H52O27	977.27	347.08	976.269	[M+H]+	1	-	-	1.14758e+07	-
Zjgp101316	licorice-saponin A3	Terpenoids	Triterpene Saponin	C48H72O21	985.46	453.33	984.457	[M+H]+	1	118325-22-7	-	1.38717e+07	-
Wagp006532	Natsudaidain-3-O-Di-[6''-(3-Methylglutaconyl)Glucoside]	Flavonoids	Flavonols	C45H54O25	995.3	419.13	994.295	[M+H]+	2	-	-	175800	-
Wagp006445	Gardenin E 5-Di-[(3-Hydroxy-3-Methylglutaryl)Glucoside]	Flavonoids	Flavones	C43H54O27	1003.29	391.1	1002.28	[M+H]+	2	-	-	198258	-
Zjgp101413	uralsaponin X	Terpenoids	Triterpene Saponin	C50H74O22	1027.47	511.34	1026.47	[M+H]+	1	-	-	313007	-
Zjgp101411	glyuralsaponin A	Terpenoids	Triterpene Saponin	C50H74O23	1043.47	527.33	1042.46	[M+H]+	2	-	-	176327	-
Zjgp101407	kuzusapogenol C-GlcA-GlcA-Rha-Rha	Terpenoids	Triterpene Saponin	C54H86O23	1103.55	957.5	1102.56	[M+H]+	2	-	-	86703.9	-
Zjgp101406	methyl-kuzusapogenol C-Rha-GlcA-Glc-Rha	Terpenoids	Triterpene Saponin	C54H86O23	1103.56	601.41	1102.56	[M+H]+	3	-	-	13798.8	-
Laxp006592	Comploside II*	Terpenoids	Triterpene Saponin	C54H88O23	1105.58	423.36	1104.57	[M+H]+	1	-	-	108174	-
Zjgp101512	yunganogenin C-GlcA-Glc-Glc-Rha	Terpenoids	Triterpene Saponin	C54H88O23	1105.58	423.36	1104.57	[M+H]+	2	-	-	106235	-
Zjgp101404	licorice-saponin O4	Terpenoids	Triterpene Saponin	C54H84O24	1117.54	619.42	1116.54	[M+H]+	3	-	-	50864.1	-
Zjgp101402	Hydroxyl-kuzusapogenol C-GlcA-GlcA-Rha-Rha	Terpenoids	Triterpene Saponin	C54H86O24	1119.55	973.5	1118.55	[M+H]+	1	-	-	291151	-
Laxp005770	Soyasapogenol H glucuronyl diglucosyl rhamnoside	Terpenoids	Triterpene Saponin	C54H86O24	1119.55	455.35	1118.55	[M+H]+	1	-	-	45005.5	-
Zjgp101504	methyl-soyasapogenol B-Rha-GlcA-GlcA-Glc	Terpenoids	Triterpene Saponin	C54H84O25	1133.53	987.48	1132.53	[M+H]+	1	-	-	209433	-
Zjgp101507	Hydroxyl-kuzusapogenol C-GlcA-GlcA-Glc-Rha	Terpenoids	Triterpene Saponin	C54H86O25	1135.55	989.5	1134.55	[M+H]+	3	-	-	50621.6	-
Zjgp101501	glabric acid-GlcA-GlcA-Glc-Rha	Terpenoids	Triterpene Saponin	C54H82O26	1147.51	1001.48	1146.51	[M+H]+	1	-	-	153784	-
Wbmp007855	Oxoflaccidin	Quinones	PhenAnthraquinones	C16H12O5	285.08	242.06	284.068	[M+H]+	2	-	-	22109.1	-
MWSHY0196	Genkwanin (Apigenin 7-methyl ether)*	Flavonoids	Flavones	C16H12O5	285.08	242.06	284.068	[M+H]+	1	437-64-9	C10046	14131.8	-
Sajp007543	pterosin A*	Terpenoids	Sesquiterpenoids	C15H20O3	249.15	185.13	248.141	[M+H]+	1	35910-16-8	-	4.3576e+06	-
Latp006670	Telekin*	Terpenoids	Sesquiterpenoids	C15H20O3	249.15	185.13	248.141	[M+H]+	1	6752-90-5	-	4.95495e+06	-
MWS20184	[6]-Shogaol	Phenolic acids	Phenolic acids	C17H24O3	277.18	137.07	276.173	[M+H]+	1	555-66-8	C10494	9.0543e+06	-
Zbsp004301	Quercetin-7-O-rutinoside*	Flavonoids	Flavonols	C27H30O16	611.16	303.05	610.153	[M+H]+	1	147714-62-3	-	3.46686e+07	-
MWSHY0067	Quercetin-3-O-rutinoside (Rutin)*	Flavonoids	Flavonols	C27H30O16	611.16	303.05	610.153	[M+H]+	1	153-18-4	C05625	3.18523e+07	ko00944,ko00946,ko01100,ko01110
Lmmp003091	Quercetin-3-O-(4''-O-glucosyl)rhamnoside*	Flavonoids	Flavonols	C27H30O16	611.16	303.05	610.153	[M+H]+	1	59262-54-3	C17563	3.37787e+07	-
Laxp008689	(2Z)-6-hydroxy-2-(3-methoxybenzylidene)-1-benzofuran-3(2H)-one	Flavonoids	Aurones	C16H12O4	269.08	213.09	268.074	[M+H]+	2	1234351-88-2	-	4.12109e+06	-
MWSHY0032	Formononetin (7-Hydroxy-4'-methoxyisoflavone)	Flavonoids	Isoflavones	C16H12O4	269.08	213.09	268.074	[M+H]+	1	485-72-3	C00858	4.16503e+06	ko00943,ko01061,ko01100,ko01110
Wcop008480	2,5-dimethyl-2,3,3a,7a-tetrahydro-1H-indene-1,3-diol	Terpenoids	Sesquiterpenoids	C11H16O2	181.12	135.12	180.115	[M+H]+	3	-	-	1.08697e+06	-
Wasdp08957	Jasmolone	Others	Ketone compounds	C11H16O2	181.12	135.12	180.115	[M+H]+	1	22054-39-3	-	1.02675e+06	-
MWStz538	3',4',5,5',6,7-Hexamethoxyflavone*	Flavonoids	Flavones	C21H22O8	403.14	373.09	402.132	[M+H]+	1	29043-07-0	-	2.54747e+07	-
Lmjp002596	Quercetin-3-O-sambubioside*	Flavonoids	Flavonols	C26H28O16	597.14	303.05	596.138	[M+H]+	3	83048-35-5	C12637	43611.6	ko00944
Zbsp004136	Quercetin-3-O-(6''-O-arabinosyl)glucoside*	Flavonoids	Flavonols	C26H28O16	597.14	303.05	596.138	[M+H]+	3	-	-	46716	-
Lhhp102904	Horsfieldin*	Lignans and Coumarins	Lignans	C20H20O6	357.13	307.09	356.126	[M+H]+	1	-	-	684152	-
Lskp211385	dihydrosesamin*	Lignans and Coumarins	Lignans	C20H20O6	357.13	307.09	356.126	[M+H]+	1	-	-	717314	-
Wbwp010459	5-[(2r,3s,4s,5s)-5-(2h-1,3-benzodioxol-5-yl)-3,4-dimethyloxolan-2-yl]-2-methoxyphenol*	Lignans and Coumarins	Lignans	C20H22O5	343.15	163.07	342.147	[M+H]+	3	-	-	1.33403e+07	-
Qmzp101807	Avicennol*	Lignans and Coumarins	Coumarins	C20H22O5	343.15	163.07	342.147	[M+H]+	3	56110-68-0	-	9.5297e+06	-
Qmyp101112	11R,12-Dihydroxy-6(7)-spirovetiven-8-one-9-O-β-D-glucopyranoside*	Terpenoids	Sesquiterpenoids	C19H32O7	373.22	135.12	372.215	[M+H]+	3	-	-	3.12794e+06	-
Wagp009250	Perforamone C	Others	Others	C16H18O5	291.12	219.07	290.115	[M+H]+	1	-	-	1.16815e+06	-
Lmjp101102	5,6-Dimethoxy-8-(3'-methyl-2'-oxobutyl)coumarin*	Lignans and Coumarins	Coumarins	C16H18O5	291.12	219.07	290.115	[M+H]+	1	-	-	1.51504e+06	-
MWSHC2053	5-Demethoxynobiletin; 3',4',6,7,8-Pentamethoxyflavone*	Flavonoids	Flavones	C20H20O7	373.13	312.1	372.121	[M+H]+	1	42206-91-7	-	4.67464e+07	-
mws1313	Sinensetin (5,6,7,3',4'-pentamethoxyflavone)*	Flavonoids	Flavones	C20H20O7	373.13	312.1	372.121	[M+H]+	1	2306-27-6	C10186	5.97369e+07	-
Sahp010929	Lespeflorin B1*	Flavonoids	Flavonols	C25H28O5	409.2	353.14	408.194	[M+H]+	1	-	-	123665	-
pmp000381	Glycyrdione A*	Flavonoids	Chalcones	C25H28O5	409.2	353.14	408.194	[M+H]+	1	142542-83-4	-	133755	-
Zmgp004436	Okanin-4'-(6''-O-acetyl)glucoside*	Flavonoids	Chalcones	C23H24O13	509.13	347.08	508.122	[M+H]+	1	-	-	1.67037e+07	-
HJAP006	Syringetin-7-O-glucoside*	Flavonoids	Flavonols	C23H24O13	509.13	347.08	508.122	[M+H]+	1	-	-	1.6347e+07	-
Wagp009074	Santin*	Flavonoids	Flavonols	C18H16O7	345.1	315.05	344.09	[M+H]+	1	27782-63-4	C10180	4.14328e+06	-
Zbsp005869	7,4'-Dihydroxy-3,5,3'-trimethoxyflavone*	Flavonoids	Flavonols	C18H16O7	345.1	315.05	344.09	[M+H]+	1	13459-09-1	-	643626	-
Lssp210092	N-trans-ferulic tyramine*	Alkaloids	Phenolamine	C18H19NO4	314.14	177.05	313.131	[M+H]+	1	-	-	2.33905e+06	-
mws1433	N-Feruloyltyramine; Moupinamide*	Alkaloids	Phenolamine	C18H19NO4	314.14	177.05	313.131	[M+H]+	1	66648-43-9	C02717	2.71094e+06	-
MWS04555g	D-Allo-Isoleucine*	Amino acids and derivatives	Amino acids and derivatives	C6H13NO2	132.1	86.1	131.095	[M+H]+	1	1509-35-9	C21092	1.3529e+08	-
Zkep161098	2-Amino-4-methylvaleric acid	Others	Others	C6H13NO2	132.1	86.1	131.095	[M+H]+	1	-	-	4.03611e+07	-
MWS20151	Apigenin; 4',5,7-Trihydroxyflavone	Flavonoids	Flavones	C15H10O5	271.06	153.02	270.053	[M+H]+	1	520-36-5	C01477	415097	ko00941,ko00943,ko00944,ko00946,ko01061,ko01100,ko01110
Zmcp102202	Senkyunolide C*	Others	Lactones	C12H12O3	205.09	149.02	204.079	[M+H]+	1	-	-	2.50709e+06	-
Zahp011689	2,2-dimethylchromene-6-carboxylic acid*	Others	Others	C12H12O3	205.09	149.02	204.079	[M+H]+	1	34818-56-9	-	2.17658e+06	-
Lssp210437	3'-O-methylorobol*	Flavonoids	Isoflavones	C16H12O6	301.07	286.05	300.063	[M+H]+	1	36190-95-1	-	2.22779e+06	-
MWS20189	Tectorigenin	Flavonoids	Isoflavones	C16H12O6	301.07	286.05	300.063	[M+H]+	2	548-77-6	C10534	2.16243e+06	-
MWS1860	Pyrrolidin	Alkaloids	Pyrrole alkaloids	C4H9N	72.08	55.05	71.0735	[M+H]+	3	123-75-1	-	162250	-
pmb0782	Piperidine	Alkaloids	Piperidine alkaloids	C5H11N	86.1	69.07	85.0891	[M+H]+	3	110-89-4	C01746	5.22534e+06	ko00960,ko04974
MWS0502	β-Alanine	Amino acids and derivatives	Amino acids and derivatives	C3H7NO2	90.06	61.03	89.0477	[M+H]+	3	107-95-9	C00099	21075.8	ko00240,ko00410,ko00640,ko00770,ko01100,ko01110,ko01240,ko04080,ko04974
MWS1787	2-Picoline; 2-Methylpyridine	Alkaloids	Pyridine alkaloids	C6H7N	94.07	53.04	93.0578	[M+H]+	3	109-06-8	C14447	333833	-
Wcfp001744	N-Methylpyrrolidone	Others	Others	C5H9NO	100.08	58.03	99.0684	[M+H]+	3	872-50-4	-	242040	-
MWS1784	Cyclohexylamine	Alkaloids	Alkaloids	C6H13N	100.11	55.05	99.1048	[M+H]+	3	108-91-8	C00571	62330.7	ko00930,ko01120
MWSmce461	L-Azetidine-2-carboxylic acid	Alkaloids	Alkaloids	C4H7NO2	102.05	56.05	101.048	[M+H]+	3	2133-34-8	C08267	60356.2	-
mws4052	1-Aminocyclopropane-1-carboxylic acid	Amino acids and derivatives	Amino acids and derivatives	C4H7NO2	102.06	56.05	101.048	[M+H]+	3	22059-21-8	C01234	33659.2	ko00270,ko01060,ko01070,ko01100,ko01110
MWS1039a	3-Amino-2-methylpropanoic acid	Amino acids and derivatives	Amino acids and derivatives	C4H9NO2	104.07	57.03	103.063	[M+H]+	3	4249-19-8	C03284	219309	ko00280,ko01100
pme3011	γ-Aminobutyric acid	Organic acids	Organic acids	C4H9NO2	104.07	69.03	103.063	[M+H]+	3	56-12-2	C00334	6.53251e+06	ko00250,ko00330,ko00410,ko00650,ko00760,ko01100,ko01120,ko02024,ko04024,ko04080,ko04721,ko04723,ko04727,ko04742,ko04915,ko04929,ko05032,ko05033
MWSmce585	Methyl 3-aminopropanoate	Amino acids and derivatives	Amino acids and derivatives	C4H9NO2	104.07	59.01	103.063	[M+H]+	3	4138-35-6	-	1.40525e+07	-
ML10179289	2-Phenylethanol	Others	Alcohol compounds	C8H10O	105.07	77.04	122.073	[M-H2O+H]+	3	60-12-8	C05853	1.33596e+06	ko00360
pme0010	L-Serine	Amino acids and derivatives	Amino acids and derivatives	C3H7NO3	106.05	70.03	105.043	[M+H]+	3	56-45-1	C00065	147215	ko00260,ko00261,ko00270,ko00460,ko00470,ko00564,ko00600,ko00630,ko00680,ko00920,ko00970,ko00997,ko00998,ko01060,ko01100,ko01110,ko01120,ko01200,ko01230,ko01240,ko01502,ko02010,ko04071,ko04974,ko04978,ko05230
MWSmce700	2-Ethylpyrazine	Alkaloids	Alkaloids	C6H8N2	109.07	94.05	108.069	[M+H]+	3	13925-00-3	-	97607.2	-
MWS5173	Isocytosine	Nucleotides and derivatives	Nucleotides and derivatives	C4H5N3O	112.05	70.03	111.043	[M+H]+	3	108-53-2	-	1.46334e+07	-
MWStz087	3-Chloro-4-hydroxypiperidin-2-one	Alkaloids	Piperidine alkaloids	C5H8ClNO2	114.06	70.03	149.024	[M-Cl]+	3	174204-83-2	-	110943	-
MWS2056	Delta-Hexalactone	Others	Lactones	C6H10O2	115.08	69.07	114.068	[M+H]+	3	823-22-3	-	82113.9	-
pme0006	L-Proline	Amino acids and derivatives	Amino acids and derivatives	C5H9NO2	116.07	70.07	115.063	[M+H]+	1	147-85-3	C00148	2.02568e+08	ko00330,ko00332,ko00333,ko00401,ko00404,ko00470,ko00970,ko01100,ko01110,ko01230,ko02010,ko04974,ko04978,ko05230
MWStz123	1-Heptylamine	Alkaloids	Alkaloids	C7H17N	116.14	57.07	115.136	[M+H]+	3	111-68-2	-	89326.7	-
pmb1096	Indole	Alkaloids	Plumerane	C8H7N	118.07	91.05	117.058	[M+H]+	2	120-72-9	C00463	1.1134e+06	ko00380,ko00400,ko00402,ko00999,ko01100,ko01110,ko04974
MWSmce548	Betaine	Alkaloids	Alkaloids	C5H11NO2	118.09	58.07	117.079	[M+H]+	2	107-43-7	C00719	6.99522e+06	ko00260,ko01100,ko02010
pme0120	5-Aminovaleric acid	Organic acids	Organic acids	C5H11NO2	118.09	101.06	117.079	[M+H]+	3	660-88-8	C00431	753234	ko00310,ko00330,ko00470,ko01100,ko01120
mws0230	L-Threonine	Amino acids and derivatives	Amino acids and derivatives	C4H9NO3	120.07	74.06	119.058	[M+H]+	3	72-19-5	C00188	155375	ko00260,ko00261,ko00290,ko00470,ko00860,ko00970,ko01060,ko01100,ko01110,ko01120,ko01230,ko02010,ko04974,ko04978
Wasyqp1765	Styrylamine	Alkaloids	Alkaloids	C8H9N	120.08	77.04	119.073	[M+H]+	1	83148-11-2	-	2.31685e+07	-
pma0134	D-Threose	Others	Saccharides	C4H8O4	121.05	93.06	120.042	[M+H]+	3	95-43-2	C06463	628567	-
Sasp000997	2,3-Dihydrobenzofuran*	Others	Others	C8H8O	121.06	77.04	120.058	[M+H]+	1	496-16-2	-	2.12349e+07	-
Wasyqp0972	Hydroxystyrene*	Others	Others	C8H8O	121.07	77.04	120.058	[M+H]+	1	-	-	2.35462e+07	-
Lmgp002593	3-hydroxybenzaldehyde	Others	Aldehyde compounds	C7H6O2	123.04	77.04	122.037	[M+H]+	3	100-83-4	C03067	943607	ko00623,ko01120,ko01220
MWS2091	1-Phenylethanol	Phenolic acids	Phenolic acids	C8H10O	123.08	77.04	122.073	[M+H]+	3	98-85-1	C07112	207130	-
MWSmce039	Isonicotinic acid	Others	Vitamin	C6H5NO2	124.04	80.05	123.032	[M+H]+	2	55-22-1	C07446	1.93819e+06	ko00983
MWSmce462	4-Hydroxybenzylamine	Alkaloids	Phenolamine	C7H9NO	124.07	107.05	123.068	[M+H]+	3	696-60-6	-	47633.1	-
MWSslk042	N-Ethylmaleimide (NEM)	Amino acids and derivatives	Amino acids and derivatives	C6H7NO2	126.05	80.01	125.048	[M+H]+	3	128-53-0	C02441	2.79027e+06	-
mws0982	1-Methylhistamine	Alkaloids	Alkaloids	C6H11N3	126.1	68.05	125.095	[M+H]+	3	501-75-7	C05127	99124	ko00340,ko01100
NK10264324	Phloroglucinol	Others	Others	C6H6O3	127.04	81.03	126.032	[M+H]+	1	108-73-6	C02183	2.2421e+07	ko00627,ko00946,ko01100,ko01120
pmp000509	Maltol	Others	Ketone compounds	C6H6O3	127.04	109.03	126.032	[M+H]+	2	118-71-8	C11918	4.84992e+07	ko00523,ko01110
MWSmce448	Imidazol-1-yl-acetic acid	Alkaloids	Alkaloids	C5H6N2O2	127.05	81.04	126.043	[M+H]+	3	22884-10-2	-	164098	-
MWS1777	3-Chloroaniline	Alkaloids	Alkaloids	C6H6ClN	128.03	93.06	127.019	[M+H]+	1	108-42-9	-	2.24975e+06	-
MWS2027	Barbituric acid;Malonylurea;2,4,6-Pyrimidinetrione	Nucleotides and derivatives	Nucleotides and derivatives	C4H4N2O3	129.03	69	128.022	[M+H]+	2	67-52-7	C00813	710784	ko00240,ko01100
pme0152	5,6-Dihydro-5-methyluracil	Nucleotides and derivatives	Nucleotides and derivatives	C5H8N2O2	129.07	84.04	128.059	[M+H]+	3	696-04-8	C00906	131802	-
mws4516	Pyroglutamic acid	Amino acids and derivatives	Amino acids and derivatives	C5H7NO3	130.05	84.05	129.043	[M+H]+	3	4042-36-8	-	2.38524e+08	-
MWSmce709	Isoquinoline	Alkaloids	Isoquinoline alkaloids	C9H7N	130.06	103.05	129.058	[M+H]+	2	119-65-3	C06323	170962	-
MWS0811	L-Pipecolic Acid	Alkaloids	Piperidine alkaloids	C6H11NO2	130.09	84.08	129.079	[M+H]+	2	3105-95-1	C00408	2.19764e+08	ko00310,ko00960,ko01060,ko01064,ko01100,ko01110,ko01120
WaTKp01218	2-(2-Ethynyl-2,4-cyclopentadien-1-ylidene)ethenol	Others	Alcohol compounds	C9H6O	131.05	103.05	130.042	[M+H]+	1	393561-91-6	-	745847	-
pme2693	N-Acetylputrescine	Alkaloids	Alkaloids	C6H14N2O	131.12	114.09	130.111	[M+H]+	3	18233-70-0	C02714	247015	ko00330,ko01100
MWS1926	DL-Leucine*	Amino acids and derivatives	Amino acids and derivatives	C6H13NO2	132.1	86.1	131.095	[M+H]+	1	328-39-2	-	4.45163e+07	-
HX1349	dihydro-4-hydroxy-5-hydroxymethyl-2(3H)-furanone	Others	Others	C5H8O4	133.05	69.04	132.042	[M+H]+	3	-	-	58160.5	-
mws0001	L-Asparagine	Amino acids and derivatives	Amino acids and derivatives	C4H8N2O3	133.06	74.02	132.054	[M+H]+	3	70-47-3	C00152	5.4842e+06	ko00250,ko00460,ko00970,ko01060,ko01100,ko01110,ko01230,ko04974,ko04978,ko05230
pme2527	L-Ornithine	Amino acids and derivatives	Amino acids and derivatives	C5H12N2O2	133.1	116.07	132.09	[M+H]+	3	70-26-8	C00077	559142	ko00220,ko00330,ko00470,ko00480,ko00997,ko00998,ko01060,ko01064,ko01100,ko01110,ko01210,ko01230,ko02010
MWSmce314	Oxindole	Alkaloids	Plumerane	C8H7NO	134.06	106.07	133.053	[M+H]+	3	59-48-3	C12312	104887	ko00402,ko00999,ko01100,ko01110
pme0057	L-Homocysteine	Amino acids and derivatives	Amino acids and derivatives	C4H9NO2S	136.04	118.03	135.035	[M+H]+	3	6027-13-0	C00155	28336.1	ko00270,ko00920,ko01100,ko01110,ko01230,ko01523,ko04621
mws5028	2-Benzoxazolinone	Alkaloids	Alkaloids	C7H5NO2	136.04	80.06	135.032	[M+H]+	3	59-49-4	-	337063	-
pmb0374	2-Aminopurine	Nucleotides and derivatives	Nucleotides and derivatives	C5H5N5	136.06	119.04	135.054	[M+H]+	1	452-06-2	-	2.04507e+07	-
HJKP000649	N-benzylformamide*	Alkaloids	Alkaloids	C8H9NO	136.07	91.05	135.068	[M+H]+	2	6343-54-0	C15561	1.09548e+06	-
MWSmce556	2'-Aminoacetophenone	Others	Ketone compounds	C8H9NO	136.08	91.06	135.068	[M+H]+	3	551-93-9	-	114833	-
pme1173	Allopurinol	Nucleotides and derivatives	Nucleotides and derivatives	C5H4N4O	137.05	110.03	136.038	[M+H]+	3	315-30-0	-	1.67081e+06	-
MWS2099	4-Methylbenzoic acid	Phenolic acids	Phenolic acids	C8H8O2	137.06	77.04	136.052	[M+H]+	3	99-94-5	C01454	49143.8	ko00622,ko01100,ko01120,ko01220
MWSmce016	Nicotinic Acid Methyl Ester(Methyl Nicotinate)	Alkaloids	Pyridine alkaloids	C7H7NO2	138.05	78.03	137.048	[M+H]+	3	93-60-7	-	328636	-
Lmqp002784	Salicylamide	Alkaloids	Alkaloids	C7H7NO2	138.06	77.04	137.048	[M+H]+	3	65-45-2	-	110185	-
mws1078	Anthranilic Acid	Phenolic acids	Phenolic acids	C7H7NO2	138.06	92.05	137.048	[M+H]+	3	118-92-3	C00108	187844	ko00380,ko00400,ko00405,ko00621,ko00627,ko00996,ko00997,ko00998,ko00999,ko01060,ko01061,ko01063,ko01070,ko01100,ko01110,ko01120,ko01220,ko01230,ko07110
pma0948	Phenylethanolamine	Alkaloids	Alkaloids	C8H11NO	138.09	120.08	137.084	[M+H]+	3	7568-93-6	C02735	62920.9	-
MWSHC2067	Protocatechualdehyde	Others	Aldehyde compounds	C7H6O3	139.04	65.04	138.032	[M+H]+	3	139-85-5	C16700	3.50686e+06	ko00950,ko01063
MWS2044	Isophorone	Others	Ketone compounds	C9H14O	139.11	69.03	138.105	[M+H]+	3	78-59-1	C14743	66354.4	-
MWSslk076	Nicotinic acid N-oxide	Alkaloids	Pyridine alkaloids	C6H5NO3	140.03	105.02	139.027	[M+H]+	3	2398-81-4	-	38982.4	-
pmp000097	Guvacoline	Alkaloids	Piperidine alkaloids	C7H11NO2	142.09	124.07	141.079	[M+H]+	3	495-19-2	C16821	303984	-
MWStz135	Pseudotropine	Alkaloids	Tropan alkaloids	C8H15NO	142.12	96.09	141.115	[M+H]+	3	135-97-7	C02066	67030	ko00960,ko01110
MWSmce582	Methyl L-pyroglutamate	Amino acids and derivatives	Amino acids and derivatives	C6H9NO3	144.07	84.04	143.058	[M+H]+	3	4931-66-2	-	385100	-
Hmsp000364	L-Cyclopentylglycine	Amino acids and derivatives	Amino acids and derivatives	C7H13NO2	144.1	98.09	143.095	[M+H]+	2	2521-84-8	-	1.56144e+07	-
Hmcp000405	Dihydroisopelletierine	Alkaloids	Piperidine alkaloids	C8H17NO	144.14	84.08	143.131	[M+H]+	3	-	-	4.68285e+07	-
MWS4414	trans-2-Butene-1,4-dicarboxylic Acid	Organic acids	Organic acids	C6H8O4	145.05	57.03	144.042	[M+H]+	2	4436-74-2	-	1.93936e+06	-
Wbmp002283	Α-hydroxyquinoline	Alkaloids	Alkaloids	C9H7NO	146.06	118.06	145.053	[M+H]+	1	-	-	651570	-
MWSmce338	N-Hydroxypipecolic acid	Alkaloids	Piperidine alkaloids	C6H11NO3	146.08	70.06	145.074	[M+H]+	3	115819-92-6	-	524928	-
pme0295	4-Acetamidobutyric acid	Organic acids	Organic acids	C6H11NO3	146.08	86.06	145.074	[M+H]+	3	3025-96-5	C02946	5.83875e+06	ko00330,ko01100
Safp000622	Acetylcholine	Alkaloids	Alkaloids	C7H16NO2+	146.12	87.04	146.118	[M]+	2	51-84-3	C01996	1.43734e+07	ko00564,ko04024,ko04080,ko04721,ko04725,ko04742,ko04810,ko04911,ko04970,ko04971,ko04972,ko04976,ko05022,ko05033
Zbqp002511	N-Methylisoleucine	Amino acids and derivatives	Amino acids and derivatives	C7H15NO2	146.12	55.05	145.11	[M+H]+	3	39554-61-5	-	182213	-
mws1050	O-Acetylserine	Amino acids and derivatives	Amino acids and derivatives	C5H9NO4	148.06	88.04	147.053	[M+H]+	3	5147-00-2	C00979	1.23193e+06	ko00270,ko00908,ko00920,ko00998,ko01100,ko01110,ko01120,ko01200,ko01230,ko04122
MWSmce190	4-Hydroxy-L-Isoleucine	Amino acids and derivatives	Amino acids and derivatives	C6H13NO3	148.09	74.02	147.089	[M+H]+	3	781658-23-9	-	10070.4	-
MWSslk226	Benzylacetone	Others	Ketone compounds	C10H12O	149.09	91.05	148.089	[M+H]+	3	2550-26-7	-	5.16259e+06	-
MWSmce698	2',4'-Dimethylacetophenone	Others	Ketone compounds	C10H12O	149.1	65.04	148.089	[M+H]+	3	89-74-7	-	108659	-
mws0224	DL-Methionine	Amino acids and derivatives	Amino acids and derivatives	C5H11NO2S	150.06	61.01	149.051	[M+H]+	3	59-51-8	C01733	476654	-
mws0847	1-Methyladenine	Nucleotides and derivatives	Nucleotides and derivatives	C6H7N5	150.08	133.05	149.07	[M+H]+	3	5142-22-3	C02216	5.2842e+06	-
Lmxp001668	2-Methoxy-4-ethenylphenol	Others	Others	C9H10O2	151.08	91.05	150.068	[M+H]+	3	7786-61-0	C17883	194797	-
pme0183	Isoguanine	Nucleotides and derivatives	Nucleotides and derivatives	C5H5N5O	152.06	135.03	151.049	[M+H]+	3	3373-53-3	-	1.49403e+06	-
Wbmp001002	4-methoxybenzamide	Alkaloids	Alkaloids	C8H9NO2	152.07	107.05	151.063	[M+H]+	3	3424-93-9	-	1.13801e+06	-
Wcjp000888	N-Methyltyramine	Others	Others	C9H13NO	152.11	121.06	151.1	[M+H]+	2	370-98-9	C02442	7.29056e+06	ko00350,ko01100
MWStz054	2,4,6,6-Tetramethyl-3(6H)-pyridinone	Alkaloids	Pyridine alkaloids	C9H13NO	152.11	91.06	151.1	[M+H]+	3	203524-64-5	-	338699	-
MWSmce040	Isovanillin	Others	Aldehyde compounds	C8H8O3	153.05	65.04	152.047	[M+H]+	3	621-59-0	-	1.47499e+07	-
MWSmce429	2',6'-Dihydroxyacetophenone	Others	Ketone compounds	C8H8O3	153.05	107.05	152.047	[M+H]+	3	699-83-2	-	213131	-
pme0221	Methyl salicylate	Phenolic acids	Phenolic acids	C8H8O3	153.05	123.04	152.047	[M+H]+	3	119-36-8	C12305	34095.5	ko01061
MWS1962	cis-Citral	Terpenoids	Monoterpenoids	C10H16O	153.13	83.05	152.12	[M+H]+	3	5392-40-5	C09847	348112	ko00907,ko01062,ko01110,ko01120
mws0596	3-Hydroxyanthranilic acid	Alkaloids	Alkaloids	C7H7NO3	154.05	136.04	153.043	[M+H]+	3	548-93-6	C00632	156015	ko00380,ko00627,ko01100,ko01120,ko01240
Hmlp000935	Vanillylamine	Alkaloids	Alkaloids	C8H11NO2	154.09	137.06	153.079	[M+H]+	2	1196-92-5	C16666	117986	ko00996,ko01063,ko01100,ko01110
WaTKp12750	7-methylocta-2,6-dienoic acid	Organic acids	Organic acids	C9H14O2	155.11	67.05	154.099	[M+H]+	2	-	-	2.21178e+06	-
Zbqp000579	3-(Pyrazol-1-yl)-L-alanine	Amino acids and derivatives	Amino acids and derivatives	C6H9N3O2	156.08	110.07	155.07	[M+H]+	1	2734-48-7	-	8.01208e+06	-
Zmbp000490	Valerine	Alkaloids	Alkaloids	C8H15NO2	158.12	112.08	157.11	[M+H]+	2	-	-	2.0187e+07	-
Zmsp000758	1-(Hydroxymethyl)hexahydro-1h-pyrrolizin-2-ol	Alkaloids	Pyrrole alkaloids	C8H15NO2	158.12	70.07	158.117	[M+H]+	2	-	-	4.14705e+07	-
pmp001196	Calystegine A3	Alkaloids	Tropan alkaloids	C7H13NO3	160.1	98.06	159.089	[M+H]+	2	131580-36-4	C10850	1.00441e+06	ko00960
pme0172	N-Isovaleroylglycine	Amino acids and derivatives	Amino acids and derivatives	C7H13NO3	160.1	85.06	159.089	[M+H]+	3	16284-60-9	-	23836.7	-
mws0987	6-MethylCoumarin	Lignans and Coumarins	Coumarins	C10H8O2	161.06	115.05	160.052	[M+H]+	3	92-48-8	-	78154.5	-
Lmgp001898	4,6-Dihydroxyquinoline	Alkaloids	Quinoline alkaloids	C9H7NO2	162.06	116.05	161.048	[M+H]+	3	3517-61-1	C05639	85868.3	ko00380,ko01100
MWS201054	O-Acetyl-L-homoserine	Amino acids and derivatives	Amino acids and derivatives	C6H11NO4	162.08	56.05	161.069	[M+H]+	2	250736-84-6	C01077	102602	ko00270,ko01100
pmp001201	5-Aminocycloheptane-1,2,3-triol	Alkaloids	Alkaloids	C7H15NO3	162.11	79.1	161.105	[M+H]+	3	-	-	21368.3	-
MWSHY0141	7-Hydroxy-4-chromone	Others	Chromone	C9H6O3	163.04	107.05	162.032	[M+H]+	3	59887-89-7	-	225966	-
zjgp122320	6-hydroxycoumarin	Lignans and Coumarins	Coumarins	C9H6O3	163.04	89.04	162.032	[M+H]+	3	6093-68-1	-	3.09829e+06	-
Wccp000476	2-[(1R)-1-carboxyethoxy]propanoic acid	Organic acids	Organic acids	C6H10O5	163.06	69.03	162.053	[M+H]+	3	-	-	252518	-
pmf0440	4-MethoxycinnaMaldehyde	Others	Aldehyde compounds	C10H10O2	163.08	91.05	162.068	[M+H]+	3	1963-36-6	C10475	328340	-
pme1439	p-Coumaric acid	Phenolic acids	Phenolic acids	C9H8O3	165.05	119.05	164.047	[M+H]+	3	501-98-4	C00811	1.88956e+06	ko00130,ko00350,ko00940,ko00950,ko01061,ko01100,ko01110,ko01220
pmb0142	Caffeic aldehyde	Others	Aldehyde compounds	C9H8O3	165.05	95.05	164.047	[M+H]+	3	141632-15-7	C10945	152051	ko00940,ko01110
MWS5238	4-Phenylbutyric acid	Organic acids	Organic acids	C10H12O2	165.09	91.05	164.084	[M+H]+	3	1821-12-1	C21793	81496.6	-
mws0898	Isoeugenol	Others	Others	C10H12O2	165.09	105.07	164.084	[M+H]+	3	97-54-1	C10469	73522.5	ko00940
Lmtp005898	Santalone	Terpenoids	Monoterpenoids	C11H16O	165.13	91.06	164.12	[M+H]+	2	59300-51-5	-	68002.3	-
pme3968	7-Methylguanine	Nucleotides and derivatives	Nucleotides and derivatives	C6H7N5O	166.07	149.05	165.065	[M+H]+	3	578-76-7	C02242	664464	-
WaXYp00785	N-(2-Hydroxy-5-methylphenyl)acetamide	Alkaloids	Alkaloids	C9H11O2N	166.09	107.05	165.078	[M+H]+	1	6375-17-3	-	1.82129e+06	-
pmb0037	Hordenine	Alkaloids	Alkaloids	C10H15NO	166.12	121.06	165.115	[M+H]+	2	539-15-1	C06199	1.6625e+06	ko00350,ko01100
pmc0274	6-Methylmercaptopurine	Nucleotides and derivatives	Nucleotides and derivatives	C6H6N4S	167.04	125	166.031	[M+H]+	3	50-66-8	C16614	29682.2	ko00983
pme1266	3-Methylxanthine	Nucleotides and derivatives	Nucleotides and derivatives	C6H6N4O2	167.06	124.05	166.049	[M+H]+	3	1076-22-8	C16357	147571	ko00232,ko01100,ko01110,ko01120
MWS1830	Ethylsalicylate	Phenolic acids	Phenolic acids	C9H10O3	167.07	121.03	166.063	[M+H]+	3	118-61-6	-	483376	-
Lhsp101905	Actinidialactone	Terpenoids	Monoterpenoids	C10H14O2	167.11	93.07	166.099	[M+H]+	3	76729-80-1	-	1.08547e+06	-
Zmjp000624	Pyridoxal	Others	Vitamin	C8H9NO3	168.06	150.05	167.058	[M+H]+	3	66-72-8	C00250	1.02326e+08	ko00750,ko01100,ko01120,ko01240,ko04977
Hmtp000776	4,5,6-Trihydroxy-2-cyclohexen-1-ylideneacetonitrile	Alkaloids	Alkaloids	C8H9NO3	168.07	105.03	167.058	[M+H]+	3	-	-	1.27937e+06	-
pmp001073	Synephrine; 4-[1-Hydroxy-2-(methylamino)ethyl]phenol	Alkaloids	Alkaloids	C9H13NO2	168.1	150.09	167.095	[M+H]+	1	94-07-5	C04548	4.45233e+07	-
Lacp001298	4-Hydroxy-3-methoxy-β-phenethylamine*	Alkaloids	Alkaloids	C9H13NO2	168.1	91.05	167.095	[M+H]+	2	-	-	3.23959e+07	-
Zmsp001834	2,6-Dimethoxy-1,4-benzoquinone*	Quinones	Quinones	C8H8O4	169.05	65	168.042	[M+H]+	3	530-55-2	C10331	3.30128e+06	-
MWSslk066	3-Hydroxy-4-methoxybenzoic acid; Isovanillic Acid	Phenolic acids	Phenolic acids	C8H8O4	169.05	65.04	168.042	[M+H]+	3	645-08-9	-	4.8861e+06	-
MWStz091	Cyclo(L-Ala-L-Pro)	Amino acids and derivatives	Amino acids and derivatives	C8H12N2O2	169.1	70.07	168.09	[M+H]+	3	36357-32-1	-	611529	-
Zmpp000906	Norepinephrine	Alkaloids	Alkaloids	C8H11NO3	170.08	107.05	169.074	[M+H]+	1	51-41-2	C00547	608604	ko00350,ko01100,ko02020,ko02024,ko04024,ko04080,ko04261,ko04270,ko04540,ko04714,ko04721,ko04742,ko04923,ko04924,ko04970,ko05207
MWStz063	2-Ethyl-2,6,6-trimethylpiperidin-4-one	Alkaloids	Piperidine alkaloids	C10H19NO	170.15	152.14	169.147	[M+H]+	3	133568-79-3	-	702497	-
Lmrj002261	Cyclo(Val-Ala)	Amino acids and derivatives	Amino acids and derivatives	C8H14N2O2	171.11	72.08	170.106	[M+H]+	3	15136-27-3	-	136476	-
pme0124	L-Glycyl-L-proline	Amino acids and derivatives	Amino acids and derivatives	C7H12N2O3	173.09	116.07	172.085	[M+H]+	3	704-15-4	-	189611	-
mws3133	N-Acetyl-L-hydroxyproline	Amino acids and derivatives	Amino acids and derivatives	C7H11NO4	174.08	86.06	173.069	[M+H]+	3	33996-33-7	-	489703	-
Wcop004199	5-(hydroxymethyl)-2-methyl-1H-inden-1-one	Terpenoids	Sesquiterpenoids	C11H10O2	175.07	91.05	174.068	[M+H]+	3	-	-	306752	-
mws0260	L-Arginine	Amino acids and derivatives	Amino acids and derivatives	C6H14N4O2	175.12	116.07	174.112	[M+H]+	1	74-79-3	C00062	4.55441e+06	ko00220,ko00261,ko00330,ko00331,ko00470,ko00970,ko00998,ko01060,ko01064,ko01100,ko01110,ko01230,ko02010,ko04150,ko04974,ko05014,ko05022,ko05142,ko05146,ko05230
mws1105	Gramine	Alkaloids	Plumerane	C11H14N2	175.12	130.07	174.116	[M+H]+	3	87-52-5	C08304	3.90809e+06	ko00999,ko01110
Qmhp090801	4-Methoxy-2(1H)-quinolinone	Alkaloids	Phenolamine	C10H9NO2	176.07	133.05	175.063	[M+H]+	2	-	-	346454	-
pme1651	Indole-3-acetic acid (IAA)	Alkaloids	Plumerane	C10H9NO2	176.07	130.07	175.063	[M+H]+	3	87-51-4	C00954	191464	ko00380,ko01070,ko01100,ko04075
Waptp03029	8-Methoxycoumarin*	Lignans and Coumarins	Coumarins	C10H8O3	177.05	89.04	176.047	[M+H]+	1	-	-	2.65908e+07	-
Zahp007129	5-Hydroxy-2,3-dihydronaphthalene-1,4-dione	Quinones	Quinones	C10H8O3	177.05	131.05	176.047	[M+H]+	2	6312-53-4	-	66267.2	-
Zahp007439	3,4-Methylenedioxycinnamaldehyde	Others	Aldehyde compounds	C10H8O3	177.05	149.02	176.047	[M+H]+	2	58095-77-5	-	539956	-
Zmdp000441	3-(Allylsulphinyl)-L-alanine; Alliin	Amino acids and derivatives	Amino acids and derivatives	C6H11NO3S	178.05	88.04	177.046	[M+H]+	3	17795-26-5	C08265	192215	-
Hmsp003093	3,7-Dihydroxychromen-4-one	Others	Chromone	C9H6O4	179.03	77.04	178.027	[M+H]+	3	-	-	45303.5	-
Lskp211268	3-Ethyl-7-hydroxyphthalide	Others	Others	C10H10O3	179.07	119.05	178.063	[M+H]+	2	-	-	1.77525e+06	-
mws0009	Coniferaldehyde*	Others	Aldehyde compounds	C10H10O3	179.07	91.06	178.063	[M+H]+	1	20649-42-7	C02666	295062	ko00940,ko01061,ko01100,ko01110
mws1195	p-Coumaric acid methyl ester	Phenolic acids	Phenolic acids	C10H10O3	179.07	147.04	178.063	[M+H]+	3	19367-38-5	-	143444	-
Wayp003244	3-Succinoylpyridine	Alkaloids	Pyridine alkaloids	C9H9NO3	180.06	134.06	179.058	[M+H]+	3	4192-31-8	C19569	419543	ko00760,ko00980,ko01100,ko01120,ko05204
pmb0786	D-Glucosamine	Others	Saccharides	C6H13NO5	180.09	163.06	179.079	[M+H]+	3	3416-24-8	C00329	5.67386e+06	ko00520,ko01100,ko01250,ko02060
ZbWp002423	N-methylphenylalanine	Amino acids and derivatives	Amino acids and derivatives	C10H13NO2	180.1	120.08	179.095	[M+H]+	3	-	-	128558	-
Wagp001323	4-[2-(1-methylethyl)aminoethyl]phenol	Alkaloids	Quinoline alkaloids	C11H17NO	180.14	121.06	179.131	[M+H]+	2	-	-	5.21244e+07	-
MWSmce001	5-Acetylsalicylic acid	Phenolic acids	Phenolic acids	C9H8O4	181.05	107.05	180.042	[M+H]+	3	13110-96-8	-	668531	-
zjgp122312	Trideca-2,12-diene-4,6,8,10-tetrayne-1-diol	Others	Others	C13H8O	181.06	152.06	180.058	[M+H]+	2	-	-	73783.6	-
Zblp002750	Methyl-3-(3-hydroxyphenyl)Propionate	Phenolic acids	Phenolic acids	C10H12O3	181.09	121.06	180.079	[M+H]+	3	61389-68-2	-	225479	-
MWStz070	N-(2-Hydroxy-4-methoxyphenyl)acetamide	Alkaloids	Alkaloids	C9H11NO3	182.08	91.05	181.074	[M+H]+	1	58469-06-0	-	3.19813e+07	-
Lasp003640	2,4-Dihydroxy-6-methoxyacetophenone	Others	Ketone compounds	C9H10O4	183.06	77.04	182.058	[M+H]+	3	3602-54-8	-	717664	-
MWSmce229	3,4-Dimethoxybenzoic acid; Veratric acid	Phenolic acids	Phenolic acids	C9H10O4	183.06	165.05	182.058	[M+H]+	3	93-07-2	-	79427.6	-
MWSmce329	Antiarol; 3,4,5-Trimethoxyphenol	Others	Others	C9H12O4	185.08	125.06	184.074	[M+H]+	1	642-71-7	C10765	6.07554e+06	-
pme2732	1-Naphthylacetic acid	Organic acids	Organic acids	C12H10O2	187.08	141.07	186.068	[M+H]+	3	86-87-3	C13014	33169.9	-
Zmmp001958	2-Butenyl-4-Methyl-L-Threonine	Amino acids and derivatives	Amino acids and derivatives	C9H17NO3	188.13	124.11	187.121	[M+H]+	3	81135-57-1	-	90130.3	-
Wagp008739	7,8-Dihydrofurocoumarin	Lignans and Coumarins	Coumarins	C11H8O3	189.05	131.05	188.047	[M+H]+	1	51559-40-1	-	44694.8	-
Zbkp000480	N2-Acetyl-L-lysine	Amino acids and derivatives	Amino acids and derivatives	C8H16N2O3	189.12	84.08	188.116	[M+H]+	2	1946-82-3	C12989	1.11736e+07	-
mws0736	N-Glycyl-L-leucine	Amino acids and derivatives	Amino acids and derivatives	C8H16N2O3	189.12	86.1	188.116	[M+H]+	3	869-19-2	C02155	7.68732e+06	-
Zmjp000182	N-Monomethyl-L-arginine*	Amino acids and derivatives	Amino acids and derivatives	C7H16N4O2	189.13	70.07	188.127	[M+H]+	1	17035-90-4	C03884	2.6054e+07	-
Zmdp000292	Arginine methyl ester*	Amino acids and derivatives	Amino acids and derivatives	C7H16N4O2	189.14	70.07	188.127	[M+H]+	1	-	-	2.61307e+07	-
Zbkp002902	2-Oxo-1,2-dihydroquinoline-4-carboxylate*	Alkaloids	Alkaloids	C10H7NO3	190.05	144.04	189.043	[M+H]+	2	-	C16715	162417	-
Lajp006790	8-Methoxy-4-methylquinolin-2(1H)-one	Alkaloids	Quinoline alkaloids	C11H11NO2	190.08	147.07	189.079	[M+H]+	2	30198-01-7	-	267507	-
Lmlp002994	5-Hydroxyquinoline	Alkaloids	Quinoline alkaloids	C11H11NO2	190.09	175.06	189.079	[M+H]+	3	578-67-6	-	50126.7	-
MWSmce301	Coumarin-3-carboxylic Acid	Lignans and Coumarins	Coumarins	C10H6O4	191.03	173.02	190.027	[M+H]+	3	531-81-7	-	49091	-
MWSmce041	Butylphthalide	Others	Lactones	C12H14O2	191.1	145.1	190.099	[M+H]+	2	6066-49-5	C17854	118726	-
mws0333	5-Methoxytryptamine	Alkaloids	Plumerane	C11H14N2O	191.12	159.07	190.111	[M+H]+	3	608-07-1	C05659	33590.1	ko00380
Wahlp01700	5-Methoxytryptophol*	Alkaloids	Plumerane	C11H13NO2	192.1	177.08	191.095	[M+H]+	1	712-09-4	-	1.14125e+06	-
MWSslk135	7,8-Dihydroxy-4-methylcoumarin	Lignans and Coumarins	Coumarins	C10H8O4	193.05	147.05	192.042	[M+H]+	3	2107-77-9	-	122159	-
Lhhp120823	Eugenyl formate	Others	Others	C11H12O3	193.08	105.07	192.079	[M+H]+	1	-	-	1.31454e+07	-
Wasdp02556	Nodulisporone	Quinones	Quinones	C11H12O3	193.09	161.06	192.079	[M+H]+	3	-	-	1.55936e+06	-
Wcgp003276	5-(2-hydroxypropyl)-3H-2-benzofuran-1-one	Others	Others	C11H12O3	193.09	133.06	192.079	[M+H]+	3	-	-	1.16902e+07	-
Wasdp06141	5-hydroxydodeca-2,6,8,10-tetraenal	Others	Aldehyde compounds	C12H16O2	193.12	81.03	192.115	[M+H]+	2	-	C22087	140532	-
Lcfp121154	6-Hydroxymethylpterin	Nucleotides and derivatives	Nucleotides and derivatives	C7H7N5O2	194.07	176.06	193.06	[M+H]+	2	712-29-8	-	1.02573e+06	-
pme2743	N-Phenylacetylglycine	Amino acids and derivatives	Amino acids and derivatives	C10H11NO3	194.08	91.05	193.074	[M+H]+	3	500-98-1	C05598	985133	ko00360
Wdyp001219	Corypalline	Alkaloids	Isoquinoline alkaloids	C11H15NO2	194.12	98.97	193.11	[M+H]+	2	450-14-6	-	48601.9	-
ZbWp003008	N-Ethylphenylalanine	Amino acids and derivatives	Amino acids and derivatives	C11H15NO2	194.12	120.08	193.11	[M+H]+	3	-	-	643216	-
Waptp03206	7-Hydroxy-8-Methoxychromanon*	Lignans and Coumarins	Coumarins	C10H10O4	195.06	117.03	194.057	[M+H]+	2	-	-	1.71784e+06	-
MWSmce632	Vanillin acetate	Others	Aldehyde compounds	C10H10O4	195.06	93.03	194.058	[M+H]+	3	881-68-5	-	2.181e+06	-
MWSslk057	9-Aminoacridine	Alkaloids	Quinoline alkaloids	C13H10N2	195.09	178.07	194.084	[M+H]+	3	90-45-9	-	68335	-
MWStz331	Cyclo(Pro-Pro)	Amino acids and derivatives	Amino acids and derivatives	C10H14N2O2	195.11	70.06	194.106	[M+H]+	2	6708-06-1	-	2.99732e+06	-
Wasdp07799	5-hydroxy-1,4a-dimethyl-3,4,5,6,7,8-hexahydronaphthalen-2-one	Terpenoids	Monoterpenoids	C12H18O2	195.14	81.07	194.131	[M+H]+	1	-	-	4.08462e+06	-
pmp001235	Cnidilide*	Others	Lactones	C12H18O2	195.14	79.05	194.131	[M+H]+	2	-	C16937	82463.7	-
Lhmp110115	magnosprengerine	Alkaloids	Phenolamine	C11H17NO2	196.13	137.06	195.126	[M+H]+	1	-	-	2.29636e+07	-
MWSslk009	Xanthone	Flavonoids	Other Flavonoids	C13H8O2	197.06	141.07	196.052	[M+H]+	2	90-47-1	-	1.37349e+06	-
MWSslk006	Ethyl Vanillate	Phenolic acids	Phenolic acids	C10H12O4	197.08	65.04	196.074	[M+H]+	3	617-05-0	-	266570	-
MWStz333	Isololiolide	Terpenoids	Terpene	C11H16O3	197.12	133.1	196.11	[M+H]+	1	38274-00-9	-	1.26574e+07	-
Yalp005502	Melazolide B*	Terpenoids	Monoterpenoids	C11H16O3	197.12	133.1	196.11	[M+H]+	1	-	-	1.26078e+07	-
Lmrj002698	Cyclo(Pro-Val)	Amino acids and derivatives	Amino acids and derivatives	C10H16N2O2	197.13	72.08	196.121	[M+H]+	3	5654-87-5	-	161287	-
pme3827	3,4-Dihydroxy-L-phenylalanine (L-Dopa)	Amino acids and derivatives	Amino acids and derivatives	C9H11NO4	198.08	152.07	197.069	[M+H]+	2	59-92-7	C00355	259039	ko00350,ko00950,ko00965,ko01060,ko01063,ko01100,ko01110,ko04728,ko04917,ko05012,ko05030,ko05031,ko05034
Zbqp000710	3-(1H-imidazol-5-yl)-2-(trimethylammonio)propanoate	Alkaloids	Alkaloids	C9H15N3O2	198.12	154.13	197.116	[M+H]+	2	-	-	362515	-
Zkep008998	o-Phosphohomoserine	Organic acids	Organic acids	C4H10NO6P	200.02	98.97	199.025	[M+H]+	2	4210-66-6	C01102	1.15496e+08	ko00260,ko01100,ko01110,ko01120,ko01230
Zbkp004942	Dodecanamide	Alkaloids	Alkaloids	C12H25NO	200.2	88.07	199.194	[M+H]+	1	-	C13831	34741.9	-
Qmjp080401	Dihydropy rocurzerenone	Terpenoids	Sesquiterpenoids	C14H16O	201.13	145.1	200.12	[M+H]+	1	-	-	433853	-
MWSmce388	Xanthotoxol; 8-Hydroxypsoralen	Lignans and Coumarins	Coumarins	C11H6O4	203.03	147.05	202.027	[M+H]+	3	2009-24-7	C00841	639680	ko00999,ko01061,ko01110
MWSslk113	6-Methoxy-2-naphthoic acid	Organic acids	Organic acids	C12H10O3	203.07	144.06	202.063	[M+H]+	3	2471-70-7	-	45092.7	-
Wbjp001317	vasicinone	Alkaloids	Alkaloids	C11H10N2O2	203.08	130.07	202.074	[M+H]+	1	486-64-6	C10744	1.33469e+06	-
MWSmce340	L-Praziquanamine	Alkaloids	Isoquinoline alkaloids	C12H14N2O	203.12	132.09	202.111	[M+H]+	3	99746-73-3	-	44564.4	-
Wacyp02200	L-Glutamine tert-butyl ester	Amino acids and derivatives	Amino acids and derivatives	C9H18N2O3	203.14	84.04	202.132	[M+H]+	1	41444-88-6	-	1.25395e+06	-
mws5037	L-Alanyl-L-leucine	Amino acids and derivatives	Amino acids and derivatives	C9H18N2O3	203.14	86.1	202.132	[M+H]+	3	3303-34-2	-	3.46952e+06	-
WaTKp22296	8-phenyloct-7-enal	Others	Aldehyde compounds	C14H18O	203.14	105.07	202.136	[M+H]+	2	-	-	125499	-
Zbqp000676	3-(triazan-2-yl)propyl L-prolinate	Amino acids and derivatives	Amino acids and derivatives	C8H18N4O2	203.15	116.07	202.143	[M+H]+	3	-	-	747701	-
mws0018	Spermine	Alkaloids	Alkaloids	C10H26N4	203.22	84.08	202.216	[M+H]+	3	71-44-3	C00750	1.31343e+07	ko00330,ko00410,ko00480,ko00770,ko01100,ko01240,ko04976
pme2060	N6-Isopentenyladenine	Nucleotides and derivatives	Nucleotides and derivatives	C10H13N5	204.12	136.06	203.117	[M+H]+	3	2365-40-4	C04083	299621	ko00908,ko01110,ko04075
MWSslk108	O-Acetyl-L-carnitine	Alkaloids	Alkaloids	C9H17NO4	204.13	85.03	203.116	[M+H]+	3	3040-38-8	-	1.15627e+07	-
Zazp002547	cyclo-(Gly-Phe)	Amino acids and derivatives	Amino acids and derivatives	C11H12N2O2	205.1	146.06	204.09	[M+H]+	2	10125-07-2	-	116543110	-
Wasyqp2134	2-(2-hydroxy-1H-indol-3-yl)-2-oxoacetic acid*	Alkaloids	Plumerane	C10H7NO4	206.04	160.04	205.037	[M+H]+	2	14370-71-9	-	627099	-
pmb0818	Methoxyindoleacetic acid	Alkaloids	Plumerane	C11H11NO3	206.08	145.05	205.074	[M+H]+	3	3471-31-6	C05660	7.78455e+06	ko00380
Zblp004317	3-(2-oxopropyl)-3-hydroxyindolin-2-one	Alkaloids	Plumerane	C11H11NO3	206.08	120.09	205.074	[M+H]+	2	-	-	1.07243e+06	-
pme1261	D-Panthenol	Others	Vitamin	C9H19NO4	206.14	76.08	205.131	[M+H]+	3	81-13-0	C05944	64932.2	ko00770
Lajp004644	Murrayacarpin A	Lignans and Coumarins	Coumarins	C11H10O4	207.07	131.05	206.057	[M+H]+	3	120693-43-8	-	272024	-
Zahp005541	3-(7-methoxy-2h-1,3-benzodioxol-5-yl)prop-2-enal	Others	Others	C11H10O4	207.07	163.04	206.058	[M+H]+	1	-	-	4.36064e+06	-
mws4173	5,7-Dimethoxycoumarin (Limettin)(Citropten)	Lignans and Coumarins	Coumarins	C11H10O4	207.07	192.04	206.058	[M+H]+	3	487-06-9	-	496331	-
MWSslk236	Eugenyl acetate	Phenolic acids	Phenolic acids	C12H14O3	207.1	124.05	206.094	[M+H]+	3	93-28-7	-	59772.8	-
MWSmce577	Ethyl p-methoxycinnamate	Phenolic acids	Phenolic acids	C12H14O3	207.1	161.06	206.094	[M+H]+	3	24393-56-4	-	17575.8	-
Wasdp09220	2,3-Dehydro-4-oxo-beta-ionol	Terpenoids	Monoterpenoids	C13H18O2	207.14	93.07	206.131	[M+H]+	2	-	-	287681	-
Zmdp000976	S-(2-Carboxypropyl)cysteine	Amino acids and derivatives	Amino acids and derivatives	C7H13NO4S	208.06	119.02	207.056	[M+H]+	3	6852-42-2	-	126882	-
Zahp002452	phenylalanine betaine	Alkaloids	Alkaloids	C12H17NO2	208.13	103.05	207.126	[M+H]+	3	56755-22-7	-	79258.5	-
Lmbp002962	Isofraxetin	Lignans and Coumarins	Coumarins	C10H8O5	209.05	194.02	208.037	[M+H]+	3	50656-75-2	-	117536	-
Wcgp005283	7-Ethoxy-4-hydroxy-3,4-dihydroisochromen-1-one	Others	Others	C11H12O4	209.08	149.06	208.074	[M+H]+	3	-	-	197262	-
mws1212	Ferulic acid methyl ester	Phenolic acids	Phenolic acids	C11H12O4	209.08	177.05	208.074	[M+H]+	3	2309-07-1	-	551220	-
MWSmce294	Elemicin	Others	Others	C12H16O3	209.11	153.05	208.11	[M+H]+	3	487-11-6	C10451	120063	-
Wcdp004536	3-hydroxy-beta-ionone	Terpenoids	Monoterpenoids	C13H20O2	209.15	137.1	208.146	[M+H]+	3	-	-	3.33173e+06	-
Wagp007374	3-Oxo-Alpha-Ionol	Terpenoids	Monoterpenoids	C13H20O2	209.15	191.14	208.146	[M+H]+	1	52210-15-8	-	82235.4	-
Lmhp002764	Cyclo(Pro-Leu)*	Amino acids and derivatives	Amino acids and derivatives	C11H18N2O2	211.13	70.07	210.137	[M+H]+	3	5654-86-4	-	590278	-
MWStz261	Cyclo(D-Leu-L-Pro)*	Amino acids and derivatives	Amino acids and derivatives	C11H18N2O2	211.14	70.07	210.137	[M+H]+	3	36238-67-2	-	609619	-
Qmyp101439	Blumenol C	Terpenoids	Monoterpenoids	C13H22O2	211.17	135.12	210.162	[M+H]+	3	-	-	459199	-
Hmcp001824	Ailanindole	Alkaloids	Plumerane	C12H8N2O2	213.07	167.06	212.059	[M+H]+	3	159903-51-2	-	753832	-
pme3437	Eudesmic acid (3,4,5-trimethoxybenzoic acid)	Phenolic acids	Phenolic acids	C10H12O5	213.08	154.06	212.069	[M+H]+	3	118-41-2	-	48435	-
WaXYp08741	Benzo[1,2-b:6,5-b']dipyran-2,9-dione	Lignans and Coumarins	Coumarins	C12H6O4	215.03	131.05	214.026	[M+H]+	2	2684-82-4	-	28897.4	-
mws1579	Xanthotoxin; 8-Methoxypsoralen	Lignans and Coumarins	Coumarins	C12H8O4	217.05	202.02	216.042	[M+H]+	3	298-81-7	C01864	36905.2	ko00999,ko01110
zjgp122304	1,3-dihydroxy-6(E)-tetradecene-8,10,12-triyne	Others	Others	C14H16O2	217.12	128.06	216.115	[M+H]+	2	-	-	239381	-
Zbqp003444	4-amino-5-oxo-5-(pentylamino)pentanoic acid	Amino acids and derivatives	Amino acids and derivatives	C10H20N2O3	217.16	84.04	216.147	[M+H]+	3	-	-	291935	-
Walp004752	2-Aminododecane-1,4-diol	Lipids	Sphingolipids	C12H27NO2	218.21	88.08	217.204	[M+H]+	3	-	-	9.22079e+06	-
Lahp003387	5,8-Dihydroxypsoralen	Lignans and Coumarins	Coumarins	C11H6O5	219.03	173.02	218.022	[M+H]+	3	14348-23-3	C22444	205939	ko00999
Lmlp006828	Lanceolune C	Others	Others	C12H10O4	219.06	161.06	218.058	[M+H]+	3	1363158-24-0	-	668683	-
Wagp009246	4-Methoxy-2,3-dihydrofuro[3,2-g]chromen-7-one	Lignans and Coumarins	Coumarins	C12H10O4	219.06	161.06	218.058	[M+H]+	3	-	-	226906	-
Lmrj001698	L-Seryl-L-Isoleucine	Amino acids and derivatives	Amino acids and derivatives	C9H18N2O4	219.13	60.04	218.127	[M+H]+	1	91086-51-0	-	5.83908e+06	-
Lmgp008733	14-Nor-β-patchoulane-1(5)-ene-2,4-dione	Terpenoids	Sesquiterpenoids	C14H18O2	219.14	159.12	218.131	[M+H]+	2	-	-	334927	-
Lahp003147	N,N-cinnamoylbutanediamine*	Alkaloids	Phenolamine	C13H18N2O	219.15	131.05	218.142	[M+H]+	3	-	-	931410	-
pmb0426	N,N-Dimethyl-5-methoxytryptamine	Alkaloids	Plumerane	C13H18N2O	219.15	174.09	218.142	[M+H]+	3	1019-45-0	C08309	112407	-
Ymmg000004	rosacorenone	Terpenoids	Sesquiterpenoids	C15H22O	219.17	133.1	218.167	[M+H]+	1	-	-	1.13812e+06	-
Lafp007563	Costal	Terpenoids	Sesquiterpenoids	C15H22O	219.17	121.1	218.167	[M+H]+	3	-	-	161711	-
MWSslk234	Aristolone	Terpenoids	Sesquiterpenoids	C15H22O	219.17	121.07	218.167	[M+H]+	2	25274-27-5	-	42365.9	-
Lhmp102844	1-Cis-5-cis-germacrone	Terpenoids	Sesquiterpenoids	C15H22O	219.18	159.12	218.167	[M+H]+	1	-	-	129627	-
mws1337	D-Pantothenic Acid	Others	Vitamin	C9H17NO5	220.12	90.05	219.111	[M+H]+	1	79-83-4	C00864	6.92836e+06	ko00410,ko00770,ko01100,ko01110,ko01240,ko04977
MWStz213	Canthin-6-one	Alkaloids	Plumerane	C14H8N2O	221.07	193.08	220.064	[M+H]+	3	479-43-6	C09098	28236.5	-
Zkep1310	4-Hydroxy-l-tryptophan*	Amino acids and derivatives	Amino acids and derivatives	C11H12N2O3	221.09	130.06	220.085	[M+H]+	1	25242-90-4	C21777	9.21122e+06	ko00901
pme1228	5-Hydroxy-L-tryptophan	Amino acids and derivatives	Amino acids and derivatives	C11H12N2O3	221.09	204.07	220.085	[M+H]+	3	4350-09-8	C00643	519949	ko00380,ko01063,ko01100,ko04361,ko04726
MWSprf117	5-Hydroxy-DL-tryptophan(5-HTP)	Amino acids and derivatives	Amino acids and derivatives	C11H12N2O3	221.09	130.06	220.085	[M+H]+	1	56-69-9	C01017	1.48752e+06	-
Wbjp002330	1,3-dihydroxy-2,3,3a,4-tetrahydropyrrolo[2,1-b]quinazolin-9(1H)-one	Alkaloids	Alkaloids	C11H12N2O3	221.09	175.09	220.085	[M+H]+	2	-	-	702538	-
Wbmp005366	Humulene epoxide II	Terpenoids	Sesquiterpenoids	C15H24O	221.19	135.12	220.183	[M+H]+	1	19888-34-7	-	377853	-
Lhfp110340	Eremofukinone	Terpenoids	Sesquiterpenoids	C15H24O	221.19	119.08	220.183	[M+H]+	1	-	-	858495	-
HX1226	4-Hydroxy-β-bulnesene	Others	Others	C15H24O	221.19	107.09	220.183	[M+H]+	2	-	-	2.71876e+06	-
Wbmp007873	Caryophyllenol II	Terpenoids	Sesquiterpenoids	C15H24O	221.19	119.08	220.183	[M+H]+	3	-	-	5.63894e+06	-
Sacp008038	acorenone*	Terpenoids	Sesquiterpenoids	C15H24O	221.19	147.12	220.183	[M+H]+	1	5956-05-8	-	9.5783e+06	-
Hmyp008730	Oxyphyllol A*	Terpenoids	Sesquiterpenoids	C15H24O	221.19	147.12	220.183	[M+H]+	1	-	-	1.77108e+06	-
zjtp011901	β-dictyopterol	Terpenoids	Sesquiterpenoids	C15H24O	221.19	121.1	220.183	[M+H]+	2	-	-	297729	-
Ymmg000003	rosacorenol	Terpenoids	Sesquiterpenoids	C15H24O	221.19	81.07	220.183	[M+H]+	1	-	-	735777	-
Sagp009335	9-aristolen-1α-ol(nardostachnol)	Terpenoids	Sesquiterpenoids	C15H24O	221.19	81.07	220.183	[M+H]+	2	-	-	849382	-
Lhgp102109	Agarofuran	Terpenoids	Sesquiterpenoids	C15H24O	221.19	119.09	220.183	[M+H]+	1	-	-	185772	-
Zkep143845	3-(6-Hydroxyindol-3-yl)lactic acid	Alkaloids	Plumerane	C11H11NO4	222.08	87.04	221.069	[M+H]+	2	-	C05657	190549	-
pme2755	N-Acetyl-D-glucosamine	Others	Saccharides	C8H15NO6	222.1	138.05	221.09	[M+H]+	3	7512-17-6	C00140	37030.7	ko00520,ko01100,ko01250,ko02010,ko02060
mws2608	N-Acetyl-D-galactosamine	Others	Saccharides	C8H15NO6	222.1	84.05	221.09	[M+H]+	3	1811-31-0	C01132	5.04676e+06	ko00052,ko00520,ko01100,ko01250,ko02060
pmp000284	Fraxidin (8-Hydroxy-6,7-dimethoxycoumarin)	Lignans and Coumarins	Coumarins	C11H10O5	223.06	208.04	222.053	[M+H]+	1	525-21-3	C17479	90770.9	-
Zbsp005900	7,8-Dimethoxy-6-hydroxycoumarin	Lignans and Coumarins	Coumarins	C11H10O5	223.06	162.03	222.053	[M+H]+	3	-	-	858750	-
pme2773	L-Cystathionine	Amino acids and derivatives	Amino acids and derivatives	C7H14N2O4S	223.07	134.03	222.067	[M+H]+	3	56-88-2	C02291	12630.4	ko00260,ko00270,ko01100,ko01110,ko01230,ko01240
MWS4296	Gly-Phe*	Amino acids and derivatives	Amino acids and derivatives	C11H14N2O3	223.11	120.08	222.1	[M+H]+	3	3321-03-7	-	4.94573e+06	-
Jmcp007378	Enantio-7(11)eudesmen-4-ol*	Terpenoids	Sesquiterpenoids	C15H26O	223.21	149.13	222.198	[M+H]+	2	186374-63-0	-	3.32596e+06	-
Lhhp102233	2,3,4-rimethoxy-5-1-propenyl)phenol	Others	Others	C12H16O4	225.11	151.07	224.105	[M+H]+	2	-	-	3.92323e+06	-
Wagp006163	2,3,4,6-Tetramethoxystyrene	Others	Others	C12H16O4	225.11	181.09	224.105	[M+H]+	3	-	-	347139	-
Qmyp101233	Blumenol A	Terpenoids	Monoterpenoids	C13H20O3	225.15	67.06	224.141	[M+H]+	3	-	-	1.42126e+06	-
MWSHC20121	(3E)-4-[(1R,3S,6R)-3-Hydroxy-5,5,6-trimethyl-7-oxabicyclo[4.1.0]hept-1-yl]-3-buten-2-one	Others	Others	C13H20O3	225.15	97.06	224.141	[M+H]+	3	1416779-58-2	-	97867	-
pme0220	Methyl jasmonate	Organic acids	Organic acids	C13H20O3	225.15	151.11	224.141	[M+H]+	3	1211-29-6	C11512	128844	ko00592,ko01110
Lssp210412	Cuscohygrine	Alkaloids	Pyrrole alkaloids	C13H24N2O	225.2	100.11	224.189	[M+H]+	1	454-14-8	C06521	614382	ko00960,ko01064,ko01110
MWSslk118	2,2'-Cyclouridine	Nucleotides and derivatives	Nucleotides and derivatives	C9H10N2O5	227.07	136.04	226.059	[M+H]+	3	3736-77-4	-	98092.9	-
MWS201476	Ala-His	Amino acids and derivatives	Amino acids and derivatives	C9H14N4O3	227.11	110.07	226.107	[M+H]+	3	3253-17-6	-	43510.2	-
Wbkp005072	N(2)-methylharmine	Alkaloids	Alkaloids	C14H14N2O	227.12	212.09	226.111	[M+H]+	2	6519-18-2	-	18681.2	-
Lazn005243	3-(3,4-Dimethoxyphenyl)-1-propanol	Phenolic acids	Phenolic acids	C12H18O4	227.13	181.09	226.12	[M+H]+	1	-	-	747043	-
MWStz170	Cyclo(L-Leu-trans-4-hydroxy-L-Pro)	Amino acids and derivatives	Amino acids and derivatives	C11H18N2O3	227.14	86.06	226.132	[M+H]+	3	115006-86-5	-	22112.5	-
MWS1912	Methyl dihydrojasmonate	Organic acids	Organic acids	C13H22O3	227.16	153.13	226.157	[M+H]+	3	24851-98-7	-	83176.3	-
pme1194	2'-Deoxycytidine	Nucleotides and derivatives	Nucleotides and derivatives	C9H13N3O4	228.1	112.05	227.091	[M+H]+	3	951-77-9	C00881	4.93187e+06	ko00240,ko01100,ko01232,ko02010
Wacyp08016	2,5,8-trimethyldeca-2,4,7-triene-1,10-diol	Terpenoids	Monoterpenoids	C13H22O2	228.2	95.09	210.162	[M+NH4]+	1	-	-	7.56234e+06	-
Walbp05751	12-Hydroxy-4,4-bisnor-4,8,11,13-podocarpatetraen-3-one	Others	Others	C15H16O2	229.12	187.11	228.115	[M+H]+	3	-	-	436252	-
Qmjp081008	Chloranthalactone A	Terpenoids	Sesquiterpenoids	C15H16O2	229.12	183.12	228.115	[M+H]+	3	-	-	130824	-
Wdbp006510	Stilbostemin B; 3,5-Dihydroxy-4-Methylbibenzyl	Others	Stilbene	C15H16O2	229.12	105.07	228.115	[M+H]+	2	162411-67-8	-	211029	-
WaYp007548	2-Aminotetradecan-1-ol*	Lipids	Sphingolipids	C14H31NO	230.25	62.06	229.241	[M+H]+	3	-	-	34549.6	-
Qmyp010506	2,4,6-Trihydroxybenzophenone	Others	Ketone compounds	C13H10O4	231.07	153.02	230.058	[M+H]+	3	3555-86-0	C06356	23729.4	-
Lhqp101801	Dihydroseselin	Lignans and Coumarins	Coumarins	C14H14O3	231.1	175.04	230.094	[M+H]+	3	2221-66-1	-	164871	-
Wagp010646	7-Prenyloxycoumarin	Lignans and Coumarins	Coumarins	C14H14O3	231.1	163.04	230.094	[M+H]+	3	10387-50-5	-	2.47327e+06	-
mws1626	Dehydrocostuslactone	Terpenoids	Sesquiterpenoids	C15H18O2	231.14	185.13	230.131	[M+H]+	3	477-43-0	C09387	33549.4	-
Lmhp001670	L-Valyl-L-Leucine	Amino acids and derivatives	Amino acids and derivatives	C11H22N2O3	231.17	72.08	230.163	[M+H]+	1	3989-97-7	-	3.27445e+06	-
zjbp111622	12,15-dioxo-selina-4,11-dine	Terpenoids	Sesquiterpenoids	C15H20O2	233.15	145.1	232.146	[M+H]+	3	-	-	108404	-
Sajp008758	Pterosin O	Terpenoids	Sesquiterpenoids	C15H20O2	233.15	187.15	232.146	[M+H]+	3	54854-89-6	-	41466.6	-
Sayp008460	phomophyllin A	Terpenoids	Sesquiterpenoids	C15H20O2	233.15	131.09	232.146	[M+H]+	3	-	-	240364	-
Qmjp081206	Isogermafurenolide*	Terpenoids	Sesquiterpenoids	C15H20O2	233.15	187.15	232.146	[M+H]+	1	-	-	3.3747e+06	-
MWSmce129	Atractylenolide Ⅱ*	Terpenoids	Sesquiterpenoids	C15H20O2	233.15	187.14	232.146	[M+H]+	1	73069-14-4	C17886	3.80967e+06	-
Lmlp011377	3β-Hydroxyatractylon*	Terpenoids	Sesquiterpenoids	C15H20O2	233.15	187.15	232.146	[M+H]+	1	-	C17884	3.60993e+06	-
MWS201443	Ser-Lys	Amino acids and derivatives	Amino acids and derivatives	C9H19N3O4	234.15	84.08	233.138	[M+H]+	3	22677-61-8	-	402593	-
pmb0490	p-Coumaroylputrescine	Alkaloids	Phenolamine	C13H18N2O2	235.14	147.04	234.137	[M+H]+	1	34136-53-3	C18326	4.23217e+07	ko00330,ko01100
MWS5209	N-Methyl-α-aminoisobutyric acid	Amino acids and derivatives	Amino acids and derivatives	C5H11NO2	235.16	118.09	117.079	[2M+H]+	3	2566-34-9	-	22400	-
Qatp005686	Watsonol A	Terpenoids	Sesquiterpenoids	C15H22O2	235.17	159.12	234.162	[M+H]+	2	-	-	223312	-
Wdzp006029	11-hydroxy-β-cyperone	Terpenoids	Sesquiterpenoids	C15H22O2	235.17	159.12	234.162	[M+H]+	2	-	-	72104	-
zjbp111608	11-hydroxyvalenc-1(10),8-dien-2-one	Terpenoids	Sesquiterpenoids	C15H22O2	235.17	161.13	234.162	[M+H]+	1	-	-	101454	-
Lmgp008093	2-Keto-1(5)-β-patchoulene-4β-ol	Terpenoids	Sesquiterpenoids	C15H22O2	235.17	199.15	234.162	[M+H]+	1	-	-	67823.8	-
zjzp121608	10Hβ-9-oxoageraphorone	Terpenoids	Sesquiterpenoids	C15H22O2	235.17	159.12	234.162	[M+H]+	1	-	-	1.79416e+06	-
Zjyp102909	11α-hydroxy-3-oxo-4(5),6(7)-diene-eudesman-12-ol	Terpenoids	Sesquiterpenoids	C15H22O2	235.17	119.09	234.162	[M+H]+	1	-	-	194476	-
Zjyp102905	7-epi-teucrenone	Terpenoids	Sesquiterpenoids	C15H22O2	235.17	119.09	234.162	[M+H]+	2	-	-	379113	-
FQtp008495	13-Hydroxygermacrone*	Terpenoids	Sesquiterpenoids	C15H22O2	235.17	179.11	234.162	[M+H]+	1	-	C17491	794590	-
Sasp003107	Lidocain	Alkaloids	Alkaloids	C14H22N2O	235.18	86.1	234.173	[M+H]+	3	137-58-6	C07073	2.7248e+06	ko00982
MWSmce061	Dimethylfraxetin; 6,7,8-Trimethoxycoumarin*	Lignans and Coumarins	Coumarins	C12H12O5	237.07	176.05	236.069	[M+H]+	3	6035-49-0	-	412632	-
MWSHY0202	6-Methylflavone	Flavonoids	Flavones	C16H12O2	237.09	135.05	236.084	[M+H]+	3	29976-75-8	-	159779	-
MWS201447	Phe-Ala	Amino acids and derivatives	Amino acids and derivatives	C12H16N2O3	237.12	120.09	236.116	[M+H]+	3	3918-87-4	-	735091	-
Lmlp007072	Pilosulyne C	Others	Others	C14H20O3	237.15	159.12	236.141	[M+H]+	3	1924616-11-4	-	9.72716e+06	-
Ymmg000001	11-Hydroxy-12-hydroisodaucenal	Terpenoids	Sesquiterpenoids	C15H24O2	237.18	123.12	236.178	[M+H]+	1	-	-	1.17265e+06	-
Zjyp102922	Humula-3(12),7(13),9(E)-triene-2,6-diol	Terpenoids	Sesquiterpenoids	C15H24O2	237.18	159.12	236.178	[M+H]+	1	-	-	9.85784e+06	-
zjbp111609	eudesma-3,11(13)-dien-8α,9β-diol	Terpenoids	Sesquiterpenoids	C15H24O2	237.18	135.12	236.178	[M+H]+	3	-	-	5.45087e+06	-
Sacp007517	2-hydroxyacorenone	Terpenoids	Sesquiterpenoids	C15H24O2	237.18	159.12	236.178	[M+H]+	2	-	-	939224	-
Sacp007930	epoxyisoacoragermacrone*	Terpenoids	Sesquiterpenoids	C15H24O2	237.18	159.12	236.178	[M+H]+	1	-	-	522304	-
Lazp008642	1,4-Peroxyaurol-ene	Terpenoids	Sesquiterpenoids	C15H24O2	237.18	121.1	236.177	[M+H]+	3	-	-	98726.4	-
Yynp000008	10α-Hydroxycadin-4-en-15-al	Terpenoids	Sesquiterpenoids	C15H24O2	237.18	161.13	236.178	[M+H]+	3	398147-37-0	-	909938	-
Yalp006716	Aphanamol I*	Terpenoids	Sesquiterpenoids	C15H24O2	237.19	135.12	236.178	[M+H]+	1	91410-61-6	-	1.35567e+06	-
Qmjp080505	7α-hydroxyeudesm-4-en-6-one*	Terpenoids	Sesquiterpenoids	C15H24O2	237.19	159.12	236.178	[M+H]+	1	-	-	572474	-
Lcfp189763	9(E)-11-hydroxy-alpha-santolol	Others	Others	C15H24O2	237.19	121.1	236.178	[M+H]+	3	-	-	167622	-
MWS201479	Tyr-Gly	Amino acids and derivatives	Amino acids and derivatives	C11H14N2O4	239.1	136.08	238.095	[M+H]+	3	673-08-5	-	1.39539e+06	-
Lcfp121227	Pentaethyleneglycol	Others	Alcohol compounds	C10H22O6	239.15	89.06	238.142	[M+H]+	2	4792-15-8	-	528290	-
Qmyp101235	Canusesnol H	Terpenoids	Sesquiterpenoids	C14H22O3	239.16	119.08	238.157	[M+H]+	3	-	-	204030	-
Qmyp101442	Cyperusol C	Terpenoids	Sesquiterpenoids	C15H26O2	239.2	109.1	238.193	[M+H]+	3	-	-	151681	-
Sacp008546	calamendiol*	Terpenoids	Sesquiterpenoids	C15H26O2	239.2	147.12	238.193	[M+H]+	2	30167-28-3	-	133433	-
Zblp006626	5-Hydroxyflavanone	Flavonoids	Flavanones	C15H12O3	241.09	137.02	240.078	[M+H]+	3	-	-	57628.2	-
HJAP106	N6-(4-hydroxybenzyl)adenine	Nucleotides and derivatives	Nucleotides and derivatives	C12H11N5O	242.1	136.06	241.096	[M+H]+	3	80054-30-4	-	302216	-
Zkep143812	6-Deoxy-6-sulfoglucono-1,5-lactone	Others	Lactones	C6H10O8S	243.02	225.01	242.01	[M+H]+	1	-	C21064	2.53114e+06	-
Lafp002342	2,3-Dihydroxy-1-(4-hydroxy-3,5-dimethoxyphenyl)propan-1-one	Others	Ketone compounds	C11H14O6	243.09	140.05	242.078	[M+H]+	1	33900-74-2	-	214071	-
pme0264	Thymidine	Nucleotides and derivatives	Nucleotides and derivatives	C10H14N2O5	243.1	127.05	242.09	[M+H]+	2	50-89-5	C00214	3.37393e+06	ko00240,ko01100,ko01232
Qmdp112609	Viteralone	Others	Others	C15H14O3	243.1	131.05	242.094	[M+H]+	3	-	-	348252	-
ML10180524	Cytarabine	Nucleotides and derivatives	Nucleotides and derivatives	C9H13N3O5	244.09	112.05	243.085	[M+H]+	1	147-94-4	C02961	6.9801e+07	-
Qmwp111501	2-Hydroxy-4-methoxy-3-(3'-methyl-2'-butenyl)-quinoline	Alkaloids	Quinoline alkaloids	C15H17NO2	244.13	130.07	243.126	[M+H]+	3	-	-	23386	-
pme2266	Biotin	Others	Vitamin	C10H16N2O3S	245.1	227.08	244.088	[M+H]+	3	58-85-5	C00120	81666.7	ko00780,ko01100,ko01240,ko02010,ko04977
Zmsp005190	Batatasin III (3,3'-Dihydroxy-5-methoxybibenzyl)	Others	Stilbene	C15H16O3	245.12	121.06	244.11	[M+H]+	2	56684-87-8	-	18152.3	-
Lhqp101807	Osthole	Lignans and Coumarins	Coumarins	C15H16O3	245.12	189.06	244.11	[M+H]+	1	484-12-8	C09280	242046	-
Lmhp002031	L-Leucyl-L-Leucine	Amino acids and derivatives	Amino acids and derivatives	C12H24N2O3	245.19	86.1	244.179	[M+H]+	1	3303-31-9	-	1.014e+07	-
MWS201449	Asn-Leu	Amino acids and derivatives	Amino acids and derivatives	C10H19N3O4	246.14	141.1	245.138	[M+H]+	1	22601-71-4	-	2.58745e+06	-
MWS201391	Asn-Ile	Amino acids and derivatives	Amino acids and derivatives	C10H19N3O4	246.15	166.09	245.138	[M+H]+	2	438533-59-6	-	261780	-
Wagp006837	Columbianetin	Lignans and Coumarins	Coumarins	C14H14O4	247.1	175.04	246.089	[M+H]+	3	3804-70-4	C19707	125252	ko00999,ko01061,ko01110
MWS201437	Leu-Asp	Amino acids and derivatives	Amino acids and derivatives	C10H18N2O5	247.13	86.1	246.122	[M+H]+	3	32949-40-9	-	5.34274e+06	-
Lkmp122701	Dehydrosantamarin	Terpenoids	Sesquiterpenoids	C15H18O3	247.13	145.1	246.126	[M+H]+	2	-	-	200782	-
Qmqp102515	Leucodin	Terpenoids	Sesquiterpenoids	C15H18O3	247.13	187.11	246.126	[M+H]+	1	17946-87-1	C09394	6.52372e+06	-
pmp000917	Lindenenol K	Terpenoids	Sesquiterpenoids	C15H20O4	247.13	229.12	264.136	[M-H2O+H]+	3	-	-	2.03976e+06	-
mws1631	Santonin	Terpenoids	Sesquiterpenoids	C15H18O3	247.13	145.1	246.126	[M+H]+	2	481-06-1	C02206	158519	-
pmp000912	Hydroxyindesteolide	Others	Lactones	C15H18O3	247.13	229.12	246.126	[M+H]+	1	-	-	915143	-
pmp000478	N-Isobutyl-3(3,4-methylenedioxyphenyl)-2E-trienamide	Alkaloids	Alkaloids	C14H17NO3	248.13	145.03	247.121	[M+H]+	3	-	-	25991.6	-
Zbqp003116	Thr-Lys	Amino acids and derivatives	Amino acids and derivatives	C10H21N3O4	248.16	202.16	247.153	[M+H]+	3	-	-	345124	-
MWSmce120	Artemisinin B	Terpenoids	Sesquiterpenoids	C15H20O3	249.14	143.08	248.141	[M+H]+	1	50906-56-4	-	2.67755e+06	-
Sajp006825	Onitin	Terpenoids	Sesquiterpenoids	C15H20O3	249.15	185.13	248.141	[M+H]+	1	53823-02-2	-	1.49085e+06	-
Lmcp005571	Istanbulin B	Terpenoids	Sesquiterpenoids	C15H20O3	249.15	119.09	248.141	[M+H]+	3	12656-97-2	-	330507	-
Zjxp110323	Telekin/Ivalin	Terpenoids	Sesquiterpenoids	C15H20O3	249.15	145.1	248.141	[M+H]+	2	-	-	122200	-
Qmqp102523	Pechueloic acid*	Terpenoids	Sesquiterpenoids	C15H20O3	249.15	175.11	248.141	[M+H]+	1	115473-63-7	-	258792	-
pmf0443	Parthenolide	Terpenoids	Sesquiterpenoids	C15H20O3	249.15	185.12	248.141	[M+H]+	1	20554-84-1	C07609	897334	-
Walbp08560	3,5-di-tert-Butyl-4-hydroxyacetophenone	Others	Ketone compounds	C16H24O2	249.18	193.13	248.178	[M+H]+	1	14035-33-7	-	146024	-
mws1101	Matrine	Alkaloids	Quinorisidine alkaloids	C15H24N2O	249.2	148.11	248.189	[M+H]+	1	519-02-8	C10774	256586	-
mws1108	Sophoridine	Alkaloids	Quinorisidine alkaloids	C15H24N2O	249.2	150.09	248.189	[M+H]+	1	6882-68-4	-	222234	-
pma1840	4-Coumaroylcholine	Alkaloids	Phenolamine	C14H20NO3+	250.14	147.04	250.144	[M]+	3	-	-	80245.2	-
Zjxp110322	Viscic acid	Terpenoids	Sesquiterpenoids	C15H22O3	251.16	145.1	250.157	[M+H]+	1	-	-	182795	-
Zjxp110320	2α-Hydroxycostic acid*	Terpenoids	Sesquiterpenoids	C15H22O3	251.16	159.12	250.157	[M+H]+	1	-	-	104622	-
Zjyp102930	oxyphyllanene F	Terpenoids	Sesquiterpenoids	C15H22O3	251.16	131.09	250.157	[M+H]+	3	-	-	115664	-
pme3961	2'-Deoxyadenosine*	Nucleotides and derivatives	Nucleotides and derivatives	C10H13N5O3	252.11	136.06	251.102	[M+H]+	3	958-09-8	C00559	3.36457e+07	ko00230,ko01100,ko01232,ko02010
MWS201227	Cys-Met	Amino acids and derivatives	Amino acids and derivatives	C8H16N2O3S2	253.06	203.05	252.06	[M+H]+	3	61013-54-5	-	56977.5	-
Zjjp092601	Dendronobilin A	Terpenoids	Sesquiterpenoids	C15H24O3	253.18	149.13	252.173	[M+H]+	1	-	-	107600	-
MWSHC2069	(2R,5S,8S)-3,4,5,6,7,8-Hexahydro-2,5-dihydroxy-2,5-dimethyl-8-(1-methylethyl)-1(2H)-naphthalenone	Terpenoids	Sesquiterpenoids	C15H24O3	253.18	119.09	252.173	[M+H]+	3	953425-61-1	-	182048	-
Qmyp122112	5α,11-Dihydroxy-3-ene-eudesman-2-one*	Terpenoids	Sesquiterpenoids	C15H24O3	253.18	133.1	252.173	[M+H]+	1	-	-	141362	-
Lacp004731	3-Hydroxy-1-methoxy-9,10-anthraquinone	Quinones	Anthraquinone	C15H10O4	255.06	181.06	254.057	[M+H]+	2	28504-24-7	-	23356.8	-
Lacp005908	1-Hydroxy-3-Methoxy-9,10-Anthraquinone	Quinones	Anthraquinone	C15H10O4	255.06	181.06	254.057	[M+H]+	2	20733-99-7	-	1.68454e+06	-
Hmlp005443	6,7-Dihydroxyflavone	Flavonoids	Flavones	C15H10O4	255.07	137.02	254.058	[M+H]+	1	38183-04-9	-	651480	-
MWSslk130	7,8-Dihydroxyflavone	Flavonoids	Flavones	C15H10O4	255.07	129.03	254.058	[M+H]+	3	38183-03-8	-	46144.2	-
MWSslk183	7,8-Dihydroxy-4-phenylcoumarin	Lignans and Coumarins	Coumarins	C15H10O4	255.07	181.07	254.058	[M+H]+	2	842-01-3	C16451	878658	-
WaTKp10060	Gliocladic Acid	Terpenoids	Sesquiterpenoids	C14H22O4	255.16	149.1	254.152	[M+H]+	2	82425-48-7	-	905726	-
Lhmp110116	6,15α-Epoxy-1β,4β-dihydroxyeudesmane	Terpenoids	Sesquiterpenoids	C15H26O3	255.19	161.13	254.188	[M+H]+	1	-	-	2.12432e+06	-
zjbp111615	4-hydroxyl-baimuxinol*	Terpenoids	Sesquiterpenoids	C15H26O3	255.2	159.12	254.188	[M+H]+	2	-	-	2.77317e+06	-
Wcdp010864	Hexadecanamide	Alkaloids	Alkaloids	C16H33NO	256.26	88.08	255.256	[M+H]+	1	629-54-9	-	62866.2	-
Zblp004832	7,4'-Dihydroxydihydroflavonoids*	Flavonoids	Flavanones	C15H12O4	257.08	137.02	256.074	[M+H]+	1	-	-	3.08882e+07	-
Layp007325	Bauhinoxepin J	Others	Alcohol compounds	C15H12O4	257.08	137.02	256.074	[M+H]+	1	942513-05-5	-	8.84498e+06	-
Lmmp007480	2,4,4'-trihydroxychalcone*	Flavonoids	Chalcones	C15H12O4	257.08	137.02	256.074	[M+H]+	1	83616-07-3	-	9.21232e+06	-
MWStz058	7-Hydroxy-β-carboline-1-propionic acid	Alkaloids	Plumerane	C14H12N2O3	257.09	211.09	256.085	[M+H]+	3	215934-15-9	-	3.50738e+06	-
mws0120	Choline Alfoscerate	Lipids	PC	C8H20NO6P	258.11	104.11	257.103	[M+H]+	1	28319-77-9	C00670	1.57226e+06	ko00564,ko00565,ko05231
MWS4412	Menadiol Diacetate	Others	Vitamin	C15H14O4	259.1	175.08	258.089	[M+H]+	3	573-20-6	-	233445	-
Wagp009130	N-Hexanoyl Tryptamine	Alkaloids	Plumerane	C16H22N2O	259.18	144.08	258.173	[M+H]+	2	-	-	243612	-
Lsmp121506	Ribalinine	Alkaloids	Quinoline alkaloids	C15H17NO3	260.13	188.07	259.121	[M+H]+	1	7688-58-6	-	1.04284e+06	-
Lmjp101204	Isomeranzin	Lignans and Coumarins	Coumarins	C15H16O4	261.11	201.09	260.105	[M+H]+	3	1088-17-1	-	58363.8	-
MWStz514	Meranzin*	Lignans and Coumarins	Coumarins	C15H16O4	261.11	189.07	260.105	[M+H]+	1	23971-42-8	-	5.71933e+06	-
Lajp008202	7-methoxy-8-(3-methyl-2-oxo-3-butenl)coumarin	Lignans and Coumarins	Coumarins	C15H16O4	261.11	205.05	260.105	[M+H]+	3	76474-93-6	-	21476.7	-
MWS201389	Asn-Gln	Amino acids and derivatives	Amino acids and derivatives	C9H16N4O5	261.12	136.04	260.112	[M+H]+	3	14608-83-4	-	24072.7	-
Zbqp002414	h-gamma-Glu-leu-oh	Amino acids and derivatives	Amino acids and derivatives	C11H20N2O5	261.15	132.1	260.137	[M+H]+	3	-	-	136987	-
pmp000628	9α-Hydroxysophoramine	Alkaloids	Quinorisidine alkaloids	C15H20N2O2	261.16	243.15	260.152	[M+H]+	2	-	-	728891	-
Wcdp010180	9,11,13,15-Octadecatetraenal	Others	Aldehyde compounds	C18H28O	261.22	121.1	260.214	[M+H]+	3	148408-16-6	-	320264	-
MWS4309	Glycyl-tryptophan	Amino acids and derivatives	Amino acids and derivatives	C13H15N3O3	262.12	188.07	261.111	[M+H]+	3	2390-74-1	-	512873	-
Walp004906	2-Aminotetradecane-1,11,13-triol	Lipids	Sphingolipids	C14H31NO3	262.24	88.08	261.23	[M+H]+	3	-	-	40173.9	-
Wagp007852	Osthol hydrate	Lignans and Coumarins	Coumarins	C15H18O4	263.13	131.05	262.12	[M+H]+	2	69219-24-5	-	71174.7	-
Hmjp000461	3-O-Glucoside-3-hydroxy-y-butyrolactone	Others	Lactones	C10H16O8	265.08	103.04	264.084	[M+H]+	3	-	-	3.86342e+06	-
Lmwp102713	(+)-Peusedanol	Lignans and Coumarins	Coumarins	C14H16O5	265.11	173.06	264.1	[M+H]+	1	20516-23-8	-	1.06507e+06	-
Qmqp102532	Artecalin	Terpenoids	Sesquiterpenoids	C15H20O4	265.14	187.11	264.136	[M+H]+	2	-	-	1.59187e+06	-
Ljmp121502	Mansonone Q	Terpenoids	Sesquiterpenoids	C15H20O4	265.14	121.06	264.136	[M+H]+	3	-	-	274224	-
zjzp121616	5-Hydroxy-2-Carbonylcadinane-12,7-lactone	Terpenoids	Sesquiterpenoids	C15H20O4	265.14	135.08	264.136	[M+H]+	1	-	-	3.55426e+06	-
Lhhp102916	Michelenolide	Terpenoids	Sesquiterpenoids	C15H20O4	265.14	201.13	264.136	[M+H]+	2	-	C09506	236080	-
Lmlp003161	N-Feruloylputrescine	Alkaloids	Phenolamine	C14H20N2O3	265.15	177.06	264.147	[M+H]+	1	501-13-3	C10497	1.11018e+08	ko00330,ko01100
Latp005276	Granilin	Terpenoids	Sesquiterpenoids	C15H20O4	265.15	131.09	264.136	[M+H]+	1	40737-97-1	C09470	317193	-
Zmbp002461	3-(2'-Hydroxyl-phenyl)-4-(3H)-quinazolone	Alkaloids	Alkaloids	C15H10N2O3	267.08	249.07	266.069	[M+H]+	3	-	-	80322.5	-
MWS201442	Phe-Thr	Amino acids and derivatives	Amino acids and derivatives	C13H18N2O4	267.13	120.08	266.127	[M+H]+	3	51352-44-4	-	2.16633e+06	-
pme1184	2'-Deoxyguanosine	Nucleotides and derivatives	Nucleotides and derivatives	C10H13N5O4	268.1	152.06	267.097	[M+H]+	1	961-07-9	C00330	1.16821e+07	ko00230,ko01100,ko01232,ko02010
Zmjp000966	Vidarabine	Nucleotides and derivatives	Nucleotides and derivatives	C10H13N5O4	268.11	136.06	267.097	[M+H]+	3	5536-17-4	-	1.7206e+08	-
Smgp005025	Asimilobine	Alkaloids	Aporphine alkaloids	C17H17NO2	268.13	219.08	267.126	[M+H]+	2	6871-21-2	-	5.6678e+07	-
Wagp007639	N-(4-hydroxyphenethyl)cinnamamide*	Alkaloids	Phenolamine	C17H17NO2	268.13	131.05	267.126	[M+H]+	3	-	-	31601.1	-
pme2890	L-Homocystine	Amino acids and derivatives	Amino acids and derivatives	C8H16N2O4S2	269.06	136.04	268.055	[M+H]+	3	626-72-2	C01817	117499	ko00270
pme1119	Inosine	Nucleotides and derivatives	Nucleotides and derivatives	C10H12N4O5	269.09	137.05	268.081	[M+H]+	3	58-63-9	C00294	38981.3	ko00230,ko01100,ko01232,ko02010
pmp000086	1-Feruloyl-sn-glycerol	Phenolic acids	Phenolic acids	C13H16O6	269.1	177.05	268.095	[M+H]+	3	-	-	255013	-
Wdzp006596	11-hydroxy-8-oxo-alismoxide	Terpenoids	Sesquiterpenoids	C15H24O4	269.17	107.08	268.168	[M+H]+	1	-	-	43317.2	-
MWSmce456	Ftaxilide	Organic acids	Organic acids	C16H15NO3	270.11	149.03	269.105	[M+H]+	3	19368-18-4	-	55726.6	-
Lmsp102219	Aloe emodin	Quinones	Anthraquinone	C15H10O5	271.06	197.06	270.053	[M+H]+	1	481-72-1	C10294	46101.7	-
mws0041	Baicalein	Flavonoids	Flavones	C15H10O5	271.06	123.01	270.053	[M+H]+	3	491-67-8	C10023	25443.1	-
MWSHY0129	4,4'-Dihydroxy-2-methoxychalcone; Echinatin	Flavonoids	Chalcones	C16H14O4	271.1	177.05	270.089	[M+H]+	1	34221-41-5	-	803196	-
Samp008112	pacharin	Others	Stilbene	C16H14O4	271.1	137.03	270.089	[M+H]+	2	-	-	503308	-
Lalp010349	(2S)-5-Methoxy-6-methylflavan-7-ol	Flavonoids	Flavanols	C17H18O3	271.13	137.06	270.126	[M+H]+	2	-	-	1.41348e+07	-
WaTKp12398	Streterpene C	Terpenoids	Sesquiterpenoids	C16H30O3	271.23	69.07	270.219	[M+H]+	1	-	-	249932	-
Wagp008158	1,2-Dihydroxy-3-methoxy-10-methylacridin-9-one*	Alkaloids	Alkaloids	C15H13NO4	272.09	257.07	271.084	[M+H]+	3	-	-	622681	-
zjhp011707	clausine G*	Alkaloids	Alkaloids	C15H13NO4	272.09	257.07	271.084	[M+H]+	3	-	-	691754	-
Zblp001009	3-pyridine-methanol-O-β-D-glucopyranosyl	Alkaloids	Pyridine alkaloids	C12H17NO6	272.11	110.06	271.106	[M+H]+	3	-	-	488676	-
Wdhp002598	1-(4-hydroxyphenyl)-7-methoxy-1,2,3,4-tetrahydroisoquinolin-8-ol	Alkaloids	Isoquinoline alkaloids	C16H17NO3	272.13	107.05	271.121	[M+H]+	1	-	-	5.94849e+06	-
MWSmce108	Butein	Flavonoids	Chalcones	C15H12O5	273.07	137.02	272.068	[M+H]+	2	487-52-5	C08578	367408	ko00941
Lwhp010601	glyconone*	Alkaloids	Piperidine alkaloids	C16H19NO3	274.14	202.09	273.137	[M+H]+	1	-	-	1.00978e+07	-
pmp001264	Hexadecylsphingosine	Lipids	Sphingolipids	C16H35NO2	274.27	256.27	273.267	[M+H]+	1	-	-	3.37761e+06	-
Wcdp006912	Lauryldiethanolamine	Others	Others	C16H35NO2	274.28	88.08	273.267	[M+H]+	2	1541-67-9	-	5.00599e+06	-
mws1422	Epiafzelechin	Flavonoids	Flavanols	C15H14O5	275.09	107.05	274.084	[M+H]+	3	24808-04-6	C12128	42874.6	ko00941,ko01110
HX1390	cedrecoumarin B	Lignans and Coumarins	Coumarins	C16H18O4	275.13	161.07	274.12	[M+H]+	3	-	-	39874.1	-
Lmjp101205	Coumurrayin*	Lignans and Coumarins	Coumarins	C16H18O4	275.13	219.05	274.12	[M+H]+	3	17245-25-9	-	86992.9	-
MWStz110	Liriodenine	Alkaloids	Aporphine alkaloids	C17H9NO3	276.07	248.07	275.058	[M+H]+	2	475-75-2	C09567	452092	-
Wasdp02253	L-Alanyl-L-tryptophan	Amino acids and derivatives	Amino acids and derivatives	C14H17N3O3	276.13	188.07	275.127	[M+H]+	2	16305-75-2	-	467208	-
Wagp007298	5-De-O-methyltoddanol	Lignans and Coumarins	Coumarins	C15H16O5	277.11	205.05	276.1	[M+H]+	3	-	-	29443.1	-
Wagp007659	8-(2,3-epoxy-1-hydroxy-3-methylbutyl)-7-methoxycoumarin*	Lignans and Coumarins	Coumarins	C15H16O5	277.11	205.05	276.1	[M+H]+	3	-	-	49916.8	-
MWSslk154	Triethyl citrate	Organic acids	Organic acids	C12H20O7	277.13	115.04	276.121	[M+H]+	3	77-93-0	-	77091.7	-
Zbsp008892	[5]-Shogaol methyl	Phenolic acids	Phenolic acids	C17H24O3	277.18	145.06	276.173	[M+H]+	1	-	-	1.75717e+07	-
Wbmp010456	Macrophypene B	Terpenoids	Ditepenoids	C18H28O2	277.22	93.07	276.209	[M+H]+	3	-	-	3.49396e+06	-
HX1399	Arnottianin	Lignans and Coumarins	Coumarins	C15H18O5	279.12	149.02	278.115	[M+H]+	1	-	-	604404	-
Lasp010714	Acronyculatin A	Phenolic acids	Phenolic acids	C15H18O5	279.12	207.06	278.115	[M+H]+	2	-	-	225307	-
Zmcp102204	Senkyunolide Q*	Others	Lactones	C16H22O4	279.16	149.02	278.152	[M+H]+	1	-	-	4.42302e+07	-
Zbzp011453	Des-O-Methyllasiodiplodin*	Others	Lactones	C16H22O4	279.16	149.03	278.152	[M+H]+	1	32885-82-8	-	4.45769e+07	-
MWS201458	Phe-Ile	Amino acids and derivatives	Amino acids and derivatives	C15H22N2O3	279.17	120.09	278.163	[M+H]+	1	22951-94-6	-	455194	-
Zbqp003125	Ile-Phe	Amino acids and derivatives	Amino acids and derivatives	C15H22N2O3	279.17	86.1	278.163	[M+H]+	1	-	-	1.56655e+06	-
mws5035	L-Leucyl-L-phenylalanine	Amino acids and derivatives	Amino acids and derivatives	C15H22N2O3	279.17	120.08	278.163	[M+H]+	2	56217-82-4	-	2.76399e+06	-
pmb0889	Punicic acid (9Z,11E,13Z-octadecatrienoic acid)	Lipids	Free fatty acids	C18H30O2	279.23	95.09	278.225	[M+H]+	3	544-72-9	C08364	1.44166e+06	-
pmb1650	Octadeca-11E,13E,15Z-trienoic acid	Lipids	Free fatty acids	C18H30O2	279.23	149.13	278.225	[M+H]+	3	25575-00-2	-	4.86222e+07	-
pmp000456	Roemerine	Alkaloids	Aporphine alkaloids	C18H17NO2	280.13	249.09	279.126	[M+H]+	2	548-08-3	-	1.68914e+06	-
Wayp001024	N-(1-Deoxy-1-fructosyl)Valine	Amino acids and derivatives	Amino acids and derivatives	C11H21NO7	280.14	216.12	279.132	[M+H]+	3	-	-	1.00531e+07	-
MWStz239	4,9-Dimethoxycanthin-6-one	Alkaloids	Plumerane	C16H12N2O3	281.09	237.07	280.085	[M+H]+	2	1270001-72-3	-	70817.6	-
mws0629	L-Aspartyl-L-Phenylalanine	Amino acids and derivatives	Amino acids and derivatives	C13H16N2O5	281.11	166.09	280.106	[M+H]+	3	13433-09-5	-	148948	-
Lmbp010382	6-Methoxy-2-(2-phenylethyl)chromone	Others	Chromone	C18H16O3	281.12	91.05	280.11	[M+H]+	3	84294-89-3	-	20210	-
Lsmp121609	Dehydroxyleptin D	Others	Others	C15H20O5	281.14	249.11	280.131	[M+H]+	2	-	-	306861	-
Zmgp004297	7-(4-Hydroxyphenyl)-1-phenyl-4-hepten-3-one	Others	Ketone compounds	C19H20O2	281.15	107.05	280.146	[M+H]+	2	100667-52-5	-	396298	-
MWS4354	N6-methyladenosine	Nucleotides and derivatives	Nucleotides and derivatives	C11H15N5O4	282.12	150.08	281.112	[M+H]+	2	1867-73-8	-	7.04329e+06	-
MWSmce565	N-Nornuciferine	Alkaloids	Aporphine alkaloids	C18H19NO2	282.15	250.11	281.142	[M+H]+	2	4846-19-9	-	3.73573e+06	-
Lahp007747	Clausenalansamide B	Alkaloids	Phenolamine	C18H19NO2	282.15	131.05	281.142	[M+H]+	2	-	-	33316.5	-
Wagp009430	N-(4-methoxyphenethyl)cinnamamide	Alkaloids	Alkaloids	C18H19NO2	282.15	135.08	281.142	[M+H]+	1	-	-	255856	-
YC512118	Oleamide (9-Octadecenamide)	Lipids	Free fatty acids	C18H35NO	282.28	247.24	281.272	[M+H]+	1	301-02-0	C19670	4719.09	-
Zmgp006231	Pseudobaptigenin	Flavonoids	Isoflavones	C16H10O5	283.06	225.05	282.053	[M+H]+	1	90-29-9	C10522	162892	ko00943,ko01110
MWS201394	Thr-Tyr	Amino acids and derivatives	Amino acids and derivatives	C13H18N2O5	283.13	136.08	282.122	[M+H]+	3	145295-02-9	-	533798	-
Zmgp004474	5-hydroxy-1,7-diphenyl-3-heptanone	Others	Ketone compounds	C19H22O2	283.17	117.07	282.162	[M+H]+	2	55836-43-6	-	839067	-
MWSmce089	N-p-Coumaroyltyramine*	Alkaloids	Phenolamine	C17H17NO3	284.12	147.04	283.121	[M+H]+	3	36417-86-4	-	97866.6	-
Zahp014087	N-(12-methyltetradecyl)propionamide*	Alkaloids	Alkaloids	C18H37NO	284.3	88.08	283.288	[M+H]+	1	-	-	6993.09	-
Lsj214150	1,7-dihydroxy-6-methoxy-2-methylanthraquinone	Quinones	Anthraquinone	C16H12O5	285.07	270.05	284.068	[M+H]+	3	-	-	1.15608e+06	-
MWStz360	3'-Methoxydaidzein	Flavonoids	Isoflavones	C16H12O5	285.08	270.05	284.068	[M+H]+	2	21913-98-4	-	1.34486e+06	-
MWSHY0146	Glycitein	Flavonoids	Isoflavones	C16H12O5	285.08	242.06	284.068	[M+H]+	2	40957-83-3	C14536	38748.3	ko00943,ko01110
MWSHY0110	Calycosin	Flavonoids	Isoflavones	C16H12O5	285.08	225.06	284.068	[M+H]+	3	20575-57-9	C01562	363409	ko00943,ko01110
mws0051	Acacetin*	Flavonoids	Flavones	C16H12O5	285.08	242.05	284.068	[M+H]+	1	480-44-4	C01470	161428	ko00944
MWSslk110	Helecin	Phenolic acids	Phenolic acids	C13H16O7	285.1	123.04	284.09	[M+H]+	3	618-65-5	-	95800.6	-
zjgp122326	Pyridine-4-formyl-O-β-D-glucopyranoside	Alkaloids	Pyridine alkaloids	C12H15NO7	286.09	124.04	285.085	[M+H]+	1	-	-	585428	-
Wdhp003324	(1s)-1-[(4-hydroxyphenyl)methyl]-7-methoxy-1,2,3,4-tetrahydroisoquinolin-8-ol*	Alkaloids	Isoquinoline alkaloids	C17H19NO3	286.14	107.05	285.137	[M+H]+	1	-	-	1.70482e+07	-
MWStz039	Coclaurine*	Alkaloids	Isoquinoline alkaloids	C17H19NO3	286.14	107.05	285.137	[M+H]+	1	486-39-5	C06161	1.58221e+07	ko00950,ko01063,ko01100,ko01110
Wdhp004266	1-[(4-hydroxyphenyl)methyl]-7-methoxy-1,2,3,4-tetrahydroisoquinolin-8-ol*	Alkaloids	Isoquinoline alkaloids	C17H19NO3	286.14	107.05	285.137	[M+H]+	1	-	-	6.60844e+06	-
Zbkp003088	Norcodeine*	Alkaloids	Alkaloids	C17H19NO3	286.15	107.05	285.137	[M+H]+	1	467-15-2	C16576	1.55295e+07	ko00982
mws0062	Isoluteolin (Orobol)(5,7,3',4'-tetrahydroxyisoflavone)	Flavonoids	Isoflavones	C15H10O6	287.06	241.05	286.048	[M+H]+	3	480-23-9	C10510	80716.2	-
MWSHY0058	Luteolin (5,7,3',4'-Tetrahydroxyflavone)*	Flavonoids	Flavones	C15H10O6	287.06	153.02	286.048	[M+H]+	3	491-70-3	C01514	1.06132e+07	ko00941,ko00944,ko00946,ko01100,ko01110
MWSmce588	Licochalcone B	Flavonoids	Chalcones	C16H14O5	287.09	121.03	286.084	[M+H]+	2	58749-23-8	-	1.46769e+06	-
Sahp006605	Lespedezol D1	Flavonoids	Isoflavones	C16H14O5	287.09	123.04	286.084	[M+H]+	2	-	-	3.50424e+06	-
Smdp007779	8-Demethylfarrerol	Flavonoids	Flavanones	C16H14O5	287.09	167.03	286.084	[M+H]+	3	-	-	19936.8	-
mws1034	Isosakuranetin (5,7-Dihydroxy-4'-methoxyflavanone)	Flavonoids	Flavanones	C16H14O5	287.09	153.02	286.084	[M+H]+	1	480-43-3	C05334	598742	ko00941,ko01110
Cmsp008121	5,4'-Dihydroxy-7-methoxyflavanone (Sakuranetin)	Flavonoids	Flavanones	C16H14O5	287.09	167.03	286.084	[M+H]+	2	2957-21-3	C09833	428935	ko00941,ko01110
Zblp004882	4'-Hydroxy-3,5-dimethoxydihydrochalcone	Flavonoids	Chalcones	C17H18O4	287.14	121.03	286.12	[M+H]+	2	-	-	1.44535e+06	-
Wagp007516	1,5-Dihydroxy-3,4-Dimethoxyacridin-9(10H)-One	Alkaloids	Alkaloids	C15H13NO5	288.09	273.06	287.079	[M+H]+	3	-	-	966790	-
Lcsp002477	Gly-Val-Leu	Amino acids and derivatives	Amino acids and derivatives	C13H25N3O4	288.19	129.1	287.185	[M+H]+	3	-	-	1.31343e+06	-
Walp007738	14-Amino-15-hydroxy-11-methylpentadecanoic acid	Lipids	Sphingolipids	C16H33NO3	288.25	88.08	287.246	[M+H]+	3	-	-	13851.5	-
MWSprf101	Columbianetin acetate	Lignans and Coumarins	Coumarins	C16H16O5	289.11	187.05	288.1	[M+H]+	2	23180-65-6	-	178222	-
Lmtp006213	3'-Hydroxy-3,4,5-trimethoxybibenzyl	Others	Stilbene	C17H20O4	289.14	135.08	288.136	[M+H]+	3	-	-	1.34973e+06	-
Lmcp007023	Chloranthalactone C	Terpenoids	Sesquiterpenoids	C17H20O4	289.14	229.12	288.136	[M+H]+	3	73215-91-5	-	8.67481e+06	-
WaYp006462	2-Aminohexadecane-1,5,15-triol	Lipids	Sphingolipids	C16H35NO3	290.27	228.23	289.262	[M+H]+	2	-	-	144442	-
Walp007214	2-Aminohexadecane-1,5,6-triol	Lipids	Sphingolipids	C16H35NO3	290.27	88.08	289.262	[M+H]+	3	-	-	23696.4	-
Wbtp003341	(3,5-dihydroxyphenyl)-(4-hydroxy-2,6-dimethoxyphenyl)methanone	Others	Ketone compounds	C15H14O6	291.09	139.04	290.079	[M+H]+	3	-	-	39499.4	-
Zkep154151	N(2)-malonyl-D-tryptophan	Amino acids and derivatives	Amino acids and derivatives	C14H14N2O5	291.09	159.09	290.09	[M+H]+	1	3184-74-5	C03414	1.48197e+06	-
Wcfp004977	Malonyltryptophan	Amino acids and derivatives	Amino acids and derivatives	C14H14N2O5	291.1	245.09	290.09	[M+H]+	1	-	-	179923	-
Wagp009011	Perforamone B	Others	Others	C16H18O5	291.12	219.07	290.115	[M+H]+	3	-	-	948024	-
Smmp010590	Tulipinolide*	Terpenoids	Sesquiterpenoids	C17H22O4	291.15	185.13	290.152	[M+H]+	2	24164-12-3	C09564	334925	-
Wcdp006929	(9Z,11E,13E,15Z)-4-Oxo-9,11,13,15-Octadecatetraenoic Acid	Lipids	Free fatty acids	C18H26O3	291.2	207.14	290.188	[M+H]+	1	17699-21-7	-	112035	-
Hmsp006266	Methyl-[6]-Shogaol	Phenolic acids	Phenolic acids	C18H26O3	291.2	177.06	290.188	[M+H]+	2	-	-	93472	-
MWS201381	Ser-Trp	Amino acids and derivatives	Amino acids and derivatives	C14H17N3O4	292.13	188.07	291.122	[M+H]+	3	94421-70-2	-	406922	-
Wcdp006869	10-Methoxyheptadec-1-En-4,6-Diyne-3,9-Diol	Lipids	Free fatty acids	C18H28O3	293.21	151.11	292.204	[M+H]+	2	133921-57-0	-	64293.3	-
Qmyp101403	11,12-O-Isopropyfidenesolajiangxin F	Terpenoids	Sesquiterpenoids	C18H28O3	293.21	107.08	292.204	[M+H]+	3	-	-	872812	-
Zbzp007301	2-Methoxy-6-undecyl-1,4-benzoquinone	Quinones	Quinones	C18H28O3	293.21	55.05	292.204	[M+H]+	3	-	-	139295	-
Smgp009654	N-Formylanonaine	Alkaloids	Aporphine alkaloids	C18H15NO3	294.11	219.08	293.105	[M+H]+	2	83459-45-4	-	149934	-
Zbqp001884	Gly-Ala-Phe	Amino acids and derivatives	Amino acids and derivatives	C14H19N3O4	294.14	166.09	293.138	[M+H]+	3	17922-87-1	-	95300.8	-
MWSmce098	Nonivamide	Alkaloids	Phenolamine	C17H27NO3	294.2	137.06	293.199	[M+H]+	3	2444-46-4	-	143178	-
Zbkp003773	Tuliposide B*	Others	Others	C11H18O9	295.1	115.04	294.095	[M+H]+	2	19870-33-8	C08570	487741	-
Wagp009552	3-(1-Phenyl-2-methylprop-1-yl)-4-hydroxycoumarin	Lignans and Coumarins	Coumarins	C19H18O3	295.13	175.04	294.126	[M+H]+	3	-	-	76739.7	-
Wcdp007789	9-Oxooctadeca-10,12-Dienoic Acid	Lipids	Free fatty acids	C18H30O3	295.23	81.07	294.219	[M+H]+	1	-	-	238211	-
Zjjp092610	Dendronobilin I*	Terpenoids	Sesquiterpenoids	C18H30O3	295.23	179.14	294.219	[M+H]+	1	-	-	298115	-
Wcdp007645	9-Oxo-10,12-Octadecadienoic Acid	Lipids	Free fatty acids	C18H30O3	295.23	151.11	294.219	[M+H]+	1	54665-32-6	-	309670	-
WaQzp10481	(9R,13R)-10,11-dihydro-12-oxo-15-phytoenoic acid	Lipids	Free fatty acids	C18H30O3	295.23	151.11	294.219	[M+H]+	1	136845-14-2	-	348314	-
Lmqp000329	5-Aminoimidazole ribonucleotide	Nucleotides and derivatives	Nucleotides and derivatives	C8H14N3O7P	296.07	104.11	295.057	[M+H]+	1	25635-88-5	C03373	2.53615e+06	ko00230,ko00730,ko00860,ko01100,ko01110,ko01240
Wagp010076	N-(4-methoxyphenethyl)-N-methylcinnamamide	Alkaloids	Alkaloids	C19H21NO2	296.16	131.05	295.157	[M+H]+	1	539-18-4	-	3.74517e+06	-
Wagp010838	Dimethyl allyl xanthyletin	Lignans and Coumarins	Coumarins	C19H20O3	297.15	163.04	296.141	[M+H]+	3	-	-	114870	-
pme1474	5'-Deoxy-5'-(methylthio)adenosine	Nucleotides and derivatives	Nucleotides and derivatives	C11H15N5O3S	298.1	136.06	297.09	[M+H]+	2	2457-80-9	C00170	5.00689e+06	ko00270,ko00908,ko01060,ko01100
Lcfp013143	N(6)-OH-Me-Adenosine	Nucleotides and derivatives	Nucleotides and derivatives	C11H15N5O5	298.11	136.06	297.107	[M+H]+	2	-	-	1.33431e+06	-
Hmxp002239	Apoglaziovine	Alkaloids	Aporphine alkaloids	C18H19NO3	298.14	255.09	297.137	[M+H]+	3	2128-77-0	C09340	666408	-
HJAP166	Stepharine	Alkaloids	Isoquinoline alkaloids	C18H19NO3	298.14	192.1	297.137	[M+H]+	1	2810-21-1	-	1.04255e+07	-
Hmgp009564	Hedysarimcoumestan B	Lignans and Coumarins	Coumarins	C16H10O6	299.06	165.01	298.048	[M+H]+	3	899436-04-5	-	96714.3	-
Lacp005409	MelimesSanol C	Lignans and Coumarins	Lignans	C17H14O5	299.09	284.07	298.084	[M+H]+	1	-	-	774169	-
Lmdp005525	Afrormosin (6,4'-Dimethoxy-7-Hydroxyisoflavone)	Flavonoids	Isoflavones	C17H14O5	299.09	284.07	298.084	[M+H]+	1	550-79-8	C10199	825444	-
Lskp211329	14-Didehydrovouacapane-5a-ol	Terpenoids	Ditepenoids	C20H26O2	299.2	81.07	298.193	[M+H]+	2	-	-	40838.6	-
Zmlp003058	Methylcoclaurine*	Alkaloids	Isoquinoline alkaloids	C18H21NO3	300.15	269.12	299.152	[M+H]+	1	3423-07-2	C05176	1.62908e+06	ko00950,ko01063,ko01100,ko01110
Wdyp002417	1-[(4-hydroxyphenyl)methyl]-7-methoxy-2-methyl-3,4-dihydro-1h-isoquinolin-8-ol*	Alkaloids	Isoquinoline alkaloids	C18H21NO3	300.16	107.05	299.152	[M+H]+	2	-	-	445073	-
Jmhp002680	Norlotusine	Alkaloids	Isoquinoline alkaloids	C18H22NO3+	300.16	107.05	300.159	[M]+	1	-	-	551094	-
Zabp002798	pseudocodeine*	Alkaloids	Alkaloids	C18H21NO3	300.16	269.12	299.152	[M+H]+	1	466-96-6	-	1.6971e+06	-
Wdsp003546	2-methyl-1betah-coclaurine	Alkaloids	Isoquinoline alkaloids	C18H21NO3	300.16	107.16	299.152	[M+H]+	1	-	-	2.82298e+06	-
Wbtp004798	8,11-dimethoxy-2h-[1,3]dioxolo[4,5-b]xanthen-10-one	Flavonoids	Other Flavonoids	C16H12O6	301.07	286.05	300.063	[M+H]+	2	-	-	2.54066e+06	-
Zmhp002814	5,7,8-Tetrahydroxy-6-methoxyflavone	Flavonoids	Flavones	C16H12O6	301.07	286.05	300.063	[M+H]+	3	-	-	48603.2	-
Lmdp006732	Scutellarein-4'-methyl ether (5,6,7-Trihydroxy-4'-methoxyflavone)	Flavonoids	Flavones	C16H12O6	301.07	258.05	300.063	[M+H]+	1	6563-66-2	-	30931.4	-
Zmhp003514	6,7,8-Tetrahydroxy-5-methoxyflavone*	Flavonoids	Flavones	C16H12O6	301.07	286.05	300.063	[M+H]+	1	-	-	2.52892e+06	-
MWStz469	Cajanin*	Flavonoids	Isoflavones	C16H12O6	301.07	231.07	300.063	[M+H]+	2	32884-36-9	C10203	70232	-
pmp000971	6-Demethoxy-7-methylcapillarisin	Others	Chromone	C16H12O6	301.07	286.05	300.063	[M+H]+	2	-	-	27887.1	-
MWSmce566	3-Hydroxy-9,10-dimethoxypterocarpan; Astrapterocarpan	Flavonoids	Isoflavones	C17H16O5	301.11	167.08	300.1	[M+H]+	2	73340-41-7	C17416	70583	-
Hajp008429	4',5-dihydroxy-7-methoxy-6-methylfavanone	Flavonoids	Flavones	C17H16O5	301.11	181.05	300.1	[M+H]+	3	-	-	30692.5	-
Wagp008981	Grandisine I	Alkaloids	Alkaloids	C16H15NO5	302.1	272.06	301.095	[M+H]+	1	-	-	852834	-
Lmmp001673	2-Ethyl-3-methylmaleimide-N-glucoside	Alkaloids	Alkaloids	C13H19NO7	302.12	140.07	301.116	[M+H]+	3	-	-	476829	-
Wagp008455	N-((7-(but-2-en-1-yloxy)-8-methyl-2-oxo-2H-chromen-4-yl)methyl)acetamide	Lignans and Coumarins	Coumarins	C17H19NO4	302.14	189.05	301.131	[M+H]+	3	-	-	25497.1	-
Wcfp007836	Tetradecyldiethanolamine	Alkaloids	Alkaloids	C18H39NO2	302.3	88.08	301.298	[M+H]+	3	18924-66-8	-	152642	-
Wbtp004753	1,2,3,7,8-pentahydroxy-6-methylanthracene-9,10-dione	Flavonoids	Other Flavonoids	C15H10O7	303.05	229.05	302.043	[M+H]+	3	-	-	625234	-
Wbtp004961	1,2,4,5-tetrahydroxy-7-(hydroxymethyl)anthracene-9,10-dione	Flavonoids	Other Flavonoids	C15H10O7	303.05	229.05	302.043	[M+H]+	3	-	-	592326	-
Wbtp005759	1,2,5,7,8-pentahydroxy-3-methylanthracene-9,10-dione	Quinones	Quinones	C15H10O7	303.05	303.05	302.043	[M+H]+	3	-	-	243476	-
Ladp003646	Carpusin*	Flavonoids	Aurones	C16H14O6	303.09	229.09	302.079	[M+H]+	2	83889-80-9	-	408711	-
Hmsp004125	3'-Deoxy-4-O-methylsappanol	Others	Alcohol compounds	C16H14O6	303.09	123.04	302.079	[M+H]+	2	-	-	2.07394e+06	-
mws1033	Homoeriodictyol	Flavonoids	Flavanones	C16H14O6	303.09	153.02	302.079	[M+H]+	1	446-71-9	C09756	2.60388e+06	ko00941
Cmsp007228	7-O-Methyleriodictyol	Flavonoids	Flavanols	C16H14O6	303.09	167.03	302.079	[M+H]+	3	51857-11-5	-	86350.1	-
Hmdp001950	Isomucronulatol	Flavonoids	Other Flavonoids	C17H18O5	303.12	195.09	302.115	[M+H]+	2	52250-35-8	-	3.44714e+07	-
Lamp008400	8-Methoxyvestitol	Flavonoids	Isoflavones	C17H18O5	303.12	123.04	302.115	[M+H]+	2	-	-	40837	-
Qmxp101527	11β-Hydroxy-8,15-isopimaradiene-4-one	Terpenoids	Ditepenoids	C20H30O2	303.23	257.22	302.225	[M+H]+	2	-	-	17030.7	-
MWSmce549	1-Monomyristin	Lipids	Glycerol ester	C17H34O4	303.25	57.07	302.246	[M+H]+	1	589-68-4	-	324866	-
mws1375	Nicotianamine	Alkaloids	Alkaloids	C12H21N3O6	304.15	185.09	303.143	[M+H]+	1	34441-14-0	C05324	224486	ko00270,ko00999,ko01100,ko01110
MWS201400	Val-Trp	Amino acids and derivatives	Amino acids and derivatives	C16H21N3O3	304.17	188.07	303.158	[M+H]+	3	24587-37-9	-	516634	-
Lmmp003109	3'-O-Methyl-epicatechin	Flavonoids	Flavanols	C16H16O6	305.1	139.04	304.095	[M+H]+	3	76549-34-3	-	53768.2	-
Zmkp000654	Vicine	Alkaloids	Alkaloids	C10H16O7N4	305.11	143.06	304.102	[M+H]+	3	152-93-2	C08437	269890	-
Lhhp102903	11,13-Dehydrolanuginolide	Others	Others	C17H22O5	307.15	229.12	306.147	[M+H]+	1	-	-	5.01593e+06	-
Smmp009715	N-Acetylanonaine	Alkaloids	Aporphine alkaloids	C19H17NO3	308.12	249.09	307.121	[M+H]+	2	5894-74-6	-	5.89618e+06	-
Lcfp121194	Tebuconazole	Alkaloids	Alkaloids	C16H22ClN3O	308.15	70.04	307.145	[M+H]+	1	107534-96-3	C18489	1.04822e+06	-
Walp004391	7-C-Glucosylcoumarin	Lignans and Coumarins	Coumarins	C15H16O7	309.1	147.04	308.09	[M+H]+	3	-	-	1.10359e+06	-
WaYp005219	1-O-(p-coumaroyl) 3-Hydroxy-3-methylglutaric acid	Phenolic acids	Phenolic acids	C15H16O7	309.1	147.04	308.09	[M+H]+	2	-	-	390717	-
MWSslk211	Toddalolactone	Lignans and Coumarins	Coumarins	C16H20O6	309.13	205.05	308.126	[M+H]+	2	483-90-9	-	163414	-
Hmsp006378	Methyl-[6]-gingerol*	Phenolic acids	Phenolic acids	C18H28O4	309.2	177.09	308.199	[M+H]+	1	61914-52-1	-	130840	-
Zbsp009741	[6]-Paradol methoxy*	Phenolic acids	Phenolic acids	C18H28O4	309.21	177.09	308.199	[M+H]+	1	-	-	140323	-
Lcsp001896	Ser-Gly-Phe	Amino acids and derivatives	Amino acids and derivatives	C14H19N3O5	310.14	166.09	309.132	[M+H]+	2	-	-	623671	-
MWS201471	Lys-Tyr	Amino acids and derivatives	Amino acids and derivatives	C15H23N3O4	310.18	84.08	309.169	[M+H]+	3	35978-98-4	-	877403	-
Zmdp001857	γ-Glu-Tyr	Amino acids and derivatives	Amino acids and derivatives	C14H18N2O6	311.12	165.05	310.116	[M+H]+	3	7432-23-7	-	346534	-
Lmap001823	Dhurrin	Alkaloids	Alkaloids	C14H17NO7	312.11	132.04	311.101	[M+H]+	3	499-20-7	C05143	61698.2	ko00460,ko01100,ko01110
Lmlp004754	Ehretioside B	Alkaloids	Alkaloids	C14H17NO7	312.11	294.21	311.101	[M+H]+	3	156368-84-2	-	46505.8	-
Lmcp002302	N6-(2-Hydroxyethyl)adenosine*	Nucleotides and derivatives	Nucleotides and derivatives	C12H17N5O5	312.13	180.09	311.123	[M+H]+	3	4338-48-1	-	5.23841e+06	-
Lakp003115	5-O-β-D-Glucopyranosyl-3-hydrobenzo(b)fu-ran-2-one	Others	Lactones	C14H16O8	313.09	151.04	312.084	[M+H]+	3	-	-	370158	-
Yalp007089	Maturinacetate	Others	Others	C18H16O5	313.11	298.09	312.1	[M+H]+	3	-	-	1.66984e+06	-
Wahlp06897	3,5,7-Trimethoxyflavone	Flavonoids	Flavonols	C18H16O5	313.11	297.08	312.099	[M+H]+	2	26964-29-4	C10045	102012	-
Lmqp002761	Alnusonol	Others	Others	C19H20O4	313.14	151.08	312.136	[M+H]+	3	52330-12-8	-	987693	-
zjsp010404	1-(3,4-dihydroxyphenyl)-7-(4-hydroxyphenyl)-5-hepten-3-one	Others	Others	C19H20O4	313.14	107.05	312.136	[M+H]+	2	-	-	642918	-
Wagp009405	2,2-dimethyl-10-(3-methylbut-2-enoxy)pyrano[3,2-g]chromen-8-one*	Lignans and Coumarins	Coumarins	C19H20O4	313.14	175.04	312.136	[M+H]+	3	-	-	159335	-
mws0636	L-Phenylalanyl-L-phenylalanine	Amino acids and derivatives	Amino acids and derivatives	C18H20N2O3	313.15	166.09	312.147	[M+H]+	3	2577-40-4	-	152741	-
WaXYp01004	N-Methyltyramine β-D-glucoside	Alkaloids	Plumerane	C15H23NO6	314.16	121.07	313.152	[M+H]+	2	-	-	3.99796e+06	-
Wdhp003926	Armepavine*	Alkaloids	Isoquinoline alkaloids	C19H23NO3	314.17	107.05	313.168	[M+H]+	1	524-20-9	C09342	1.70223e+08	-
pmp000463	Lotusine	Alkaloids	Isoquinoline alkaloids	C19H23NO3	314.18	299.15	313.168	[M+H]+	1	6871-67-6	C17567	6.46092e+06	-
Lmbp002776	Amuronine	Alkaloids	Quinorisidine alkaloids	C19H23NO3	314.18	283.13	313.168	[M+H]+	1	10214-56-9	-	1.70177e+06	-
Lcsp002026	Pro-Val-Val	Amino acids and derivatives	Amino acids and derivatives	C15H27N3O4	314.21	169.13	313.2	[M+H]+	3	-	-	172429	-
Zmjp006969	Pectolinarigenin*	Flavonoids	Flavones	C17H14O6	315.09	282.05	314.079	[M+H]+	3	520-12-7	C17784	102294	-
HJAP057	Dihydroxy-dimethoxyflavone*	Flavonoids	Flavonols	C17H14O6	315.09	282.06	314.079	[M+H]+	3	-	-	144126	-
Lmsp008392	4',5-Dihydroxy-3',5'-dimethoxyflavone	Flavonoids	Flavones	C17H14O6	315.09	272.07	314.079	[M+H]+	3	-	-	27318.6	-
MWStz644	Naringenin trimethyl ether*	Flavonoids	Flavanones	C18H18O5	315.12	181.05	314.115	[M+H]+	1	38302-15-7	-	1.03009e+06	-
Safp020542	Diglycol dibenzoate	Others	Others	C18H18O5	315.12	149.06	314.115	[M+H]+	2	120-55-8	-	153426	-
Wagp010870	5'-Hydroxyauraptene	Lignans and Coumarins	Coumarins	C19H22O4	315.16	163.04	314.152	[M+H]+	3	123237-86-5	-	29608.9	-
Lcsp003132	Ala-Ile-Leu	Amino acids and derivatives	Amino acids and derivatives	C15H29N3O4	316.22	157.13	315.216	[M+H]+	2	-	-	1.95464e+06	-
Zmzp004111	Selagin	Flavonoids	Flavones	C16H12O7	317.06	302.04	316.058	[M+H]+	2	-	C19739	81565.1	-
Lmdp003808	Azaleatin (5-O-Methylquercetin)	Flavonoids	Flavonols	C16H12O7	317.07	302.04	316.058	[M+H]+	2	529-51-1	C10022	456451	-
mws2627	Tamarixetin (3,3',5,7-Tetrahydroxy-4'-Methoxyflavone)	Flavonoids	Flavonols	C16H12O7	317.07	285.04	316.058	[M+H]+	3	603-61-2	C10188	31290.4	-
Lamp006511	Indigocarpan	Flavonoids	Isoflavones	C17H16O6	317.1	153.05	316.095	[M+H]+	2	-	-	253087	-
pmp001010	1,2,3,7-Tetramethoxyxanthone	Flavonoids	Other Flavonoids	C17H16O6	317.1	302.08	316.095	[M+H]+	2	22804-52-0	-	35456	-
MWSHY0157	4'-Hydroxy-2,4,6-trimethoxydihydrochalcone; Loureirin B*	Flavonoids	Chalcones	C18H20O5	317.14	181.09	316.131	[M+H]+	2	119425-90-0	-	140823	-
Wayp000599	N-(1-Deoxy-1-fructosyl)Histidine	Amino acids and derivatives	Amino acids and derivatives	C12H19N3O7	318.13	238.12	317.122	[M+H]+	2	-	-	218698	-
Lcsp001369	Ala-Ile-Asp	Amino acids and derivatives	Amino acids and derivatives	C13H23N3O6	318.17	157.13	317.159	[M+H]+	3	-	-	825016	-
Zmqp003920	Ile-Trp	Amino acids and derivatives	Amino acids and derivatives	C17H23N3O3	318.18	188.07	317.174	[M+H]+	3	13589-06-5	-	803457	-
Wasyqp5995	2-Aminooctadecane-1,5,17-triol	Lipids	Sphingolipids	C18H39NO3	318.3	256.26	317.293	[M+H]+	1	-	-	1.46794e+07	-
MWSHY0151	Quercetagetin; 3,3',4',5,6,7-Hexahydroxyflavone	Flavonoids	Flavonols	C15H10O8	319.04	273.04	318.038	[M+H]+	3	90-18-6	C10122	77868.5	-
Lasp009332	(1s)-1-hydroxy-1-(7-methoxy-2-oxochromen-6-yl)-3-methylbut-2-en-2-yl acetate	Lignans and Coumarins	Coumarins	C17H18O6	319.12	259.1	318.11	[M+H]+	2	-	-	108699	-
MWS201474	Tyr-His	Amino acids and derivatives	Amino acids and derivatives	C15H18N4O4	319.14	156.08	318.133	[M+H]+	3	3788-44-1	-	126178	-
pmp000162	Andrograpanin	Terpenoids	Ditepenoids	C20H30O3	319.23	301.22	318.219	[M+H]+	2	82209-74-3	-	289049	-
pmb0751	Trans-5-O-(p-Coumaroyl)shikimate	Phenolic acids	Phenolic acids	C16H16O7	321.1	147.04	320.09	[M+H]+	3	-	C02947	1.04441e+06	ko00940,ko00941,ko00945,ko01100,ko01110
MWSHY0119	Corylin	Flavonoids	Isoflavones	C20H16O4	321.11	279.07	320.105	[M+H]+	3	53947-92-5	-	7001.91	-
Wafp003158	N-Feruloylhomoagmatine	Alkaloids	Phenolamine	C16H24N4O3	321.19	177.05	320.185	[M+H]+	1	-	-	290000	-
Hmsp007613	[8]-Gingerdione	Phenolic acids	Phenolic acids	C19H28O4	321.2	137.06	320.199	[M+H]+	1	77334-06-6	-	810420	-
mws0582	S-(Methyl)glutathione	Amino acids and derivatives	Amino acids and derivatives	C11H19N3O6S	322.11	130.05	321.099	[M+H]+	3	2922-56-7	C11347	701176	-
Lsmp121605	Dihydroxybalfourodine	Alkaloids	Quinoline alkaloids	C16H19NO6	322.13	177.05	321.121	[M+H]+	2	-	-	293944	-
Lcsp002875	Gly-Val-Phe	Amino acids and derivatives	Amino acids and derivatives	C16H23N3O4	322.18	129.1	321.169	[M+H]+	3	82985-55-5	-	373182	-
pmb0235	O-Feruloyl coumarin	Lignans and Coumarins	Coumarins	C19H14O5	323.09	177.05	322.084	[M+H]+	3	-	-	158095	-
MWSHY0164	Licoflavone A	Flavonoids	Flavones	C20H18O4	323.13	267.07	322.12	[M+H]+	3	61153-77-3	-	314754	-
Wdgp004715	Strictamine	Alkaloids	Alkaloids	C20H22N2O2	323.18	291.15	322.168	[M+H]+	2	6475-05-4	-	37515.7	-
Wagp002617	D-Glucosyl Indole-3-Carboxylate	Alkaloids	Plumerane	C15H17NO7	324.11	162.06	323.101	[M+H]+	3	-	-	310536	-
Lcsp013328	linoleoyl ethanolamine	Lipids	LPE	C20H37NO2	324.29	62.06	323.282	[M+H]+	3	68171-52-8	-	8455.74	-
Lsj214147	Hedycaffeoylglucoside A	Quinones	Anthraquinone	C15H16O8	325.09	163.04	324.084	[M+H]+	3	-	-	6.743e+06	-
Lcfp121029	4-O-beta-L-Galactopyranosyl-3,6-anhydro-L-galactose	Others	Saccharides	C12H20O10	325.11	163.06	324.106	[M+H]+	2	-	-	2.25239e+07	-
MWSHY0107	Bavachin	Flavonoids	Flavanones	C20H20O4	325.14	269.08	324.136	[M+H]+	3	19879-32-4	-	38514	-
MWSslk116	Isobavachalcone	Flavonoids	Chalcones	C20H20O4	325.14	149.03	324.136	[M+H]+	2	20784-50-3	C08648	70867.2	-
mws0393	Quinine	Alkaloids	Quinoline alkaloids	C20H24O2N2	325.19	160.08	324.184	[M+H]+	3	130-95-0	C06526	1.00734e+06	ko01063,ko04742,ko04976
Lsxp211208	Bulbocapnine	Alkaloids	Aporphine alkaloids	C19H19NO4	326.14	58.07	325.131	[M+H]+	2	298-45-3	C09367	2.1973e+06	-
Hmdp004144	Cassythicine	Alkaloids	Aporphine alkaloids	C19H19NO4	326.14	311.11	325.131	[M+H]+	2	5890-28-8	C09389	9.92453e+06	-
Qmgp082713	Junosine	Alkaloids	Alkaloids	C19H19NO4	326.14	270.08	325.131	[M+H]+	3	103956-34-9	-	11344.2	-
Hamp002994	Atherosperminine N-oxide	Alkaloids	Alkaloids	C20H23NO3	326.19	192.1	325.168	[M+H]+	3	-	-	197124	-
Wagp010841	Geiparvarin	Lignans and Coumarins	Coumarins	C19H18O5	327.12	163.04	326.115	[M+H]+	3	36413-91-9	-	22108.7	-
Wagp011462	4-[10-Oxo-geranyloxyl]-5-methylcoumarin	Lignans and Coumarins	Coumarins	C20H22O4	327.16	189.05	326.152	[M+H]+	3	-	-	30411.3	-
Zbfp001070	N-(1-Deoxy-1-fructosyl)phenylalanine	Amino acids and derivatives	Amino acids and derivatives	C18H17NO5	328.12	166.07	327.111	[M+H]+	2	-	-	805131	-
Wdsp002432	3,10-dimethoxy-7,8,12b,13-tetrahydro-5h-6-azatetraphene-4,11-diol	Alkaloids	Isoquinoline alkaloids	C19H21NO4	328.15	147.04	327.147	[M+H]+	1	-	-	52466	-
Qmjp110319	Mangochinine	Alkaloids	Alkaloids	C19H22NO4+	328.15	265.09	328.154	[M]+	3	-	-	1.47696e+06	-
Qmdp090304	Sinoacutine	Alkaloids	Isoquinoline alkaloids	C19H21NO4	328.15	251.07	327.147	[M+H]+	2	4090-18-0	C05179	2.44675e+07	ko00950,ko01100,ko01110
Lcsp003475	Pro-Val-Leu	Amino acids and derivatives	Amino acids and derivatives	C16H29N3O4	328.22	169.14	327.216	[M+H]+	3	-	-	422861	-
pmp000107	Monohydroxy-trimethoxyflavone*	Flavonoids	Flavones	C18H16O6	329.1	314.08	328.095	[M+H]+	1	-	-	1.01761e+06	-
Wagp007013	5-Hydroxy-4',6,7-trimethoxyflavone (Salvigenin)	Flavonoids	Flavones	C18H16O6	329.1	299.06	328.095	[M+H]+	1	19103-54-9	-	909465	-
Wagp007355	8-Hydroxy-4',5,7-trimethoxyflavone*	Flavonoids	Flavones	C18H16O6	329.1	299.06	328.095	[M+H]+	1	21919-71-1	-	949358	-
Lmsp008264	4'-Hydroxy-5,6,7-trimethoxyflavone	Flavonoids	Flavones	C18H16O6	329.1	268.08	328.095	[M+H]+	2	6938-18-7	C14986	86537.1	-
MWStz583	5-Hydroxy-3',4',7-trimethoxyflavone	Flavonoids	Flavones	C18H16O6	329.11	313.07	328.095	[M+H]+	1	29080-58-8	-	69171.7	-
Zkep02152	Cyclic AMP	Nucleotides and derivatives	Nucleotides and derivatives	C10H12N5O6P	330.06	136.06	329.053	[M+H]+	1	-	-	6.04714e+07	-
MWSslk177	Lithospermoside	Alkaloids	Alkaloids	C14H19NO8	330.12	168.07	329.111	[M+H]+	3	63492-69-3	C17771	302849	-
MWStz208	N-Feruloyloctopamine*	Alkaloids	Phenolamine	C18H19NO5	330.13	177.06	329.126	[M+H]+	1	66648-44-0	-	517544	-
Qmjp110218	N-Feruloyl dopamine*	Alkaloids	Phenolamine	C18H19NO5	330.13	177.05	329.126	[M+H]+	1	142350-99-0	-	450055	-
Wdhp003690	Reticuline*	Alkaloids	Isoquinoline alkaloids	C19H23NO4	330.17	192.11	329.163	[M+H]+	1	485-19-8	C02105	8.85491e+07	ko00950,ko01063,ko01100,ko01110
Lcsp002568	Val-Ile-Val	Amino acids and derivatives	Amino acids and derivatives	C16H31N3O4	330.24	185.16	329.231	[M+H]+	3	-	-	511972	-
Lmqp006559	2-Amino-1,3-eicosanediol	Lipids	Sphingolipids	C20H43NO2	330.34	312.33	329.329	[M+H]+	3	-	-	89129.3	-
Lmcp004369	Quercetin-3',4'-dimethyl ether	Flavonoids	Flavonols	C17H14O7	331.08	287.05	330.074	[M+H]+	3	3306-29-4	-	180827	-
Wagp007602	Demethoxysudachitin*	Flavonoids	Flavones	C17H14O7	331.08	316.09	330.074	[M+H]+	3	4323-80-2	-	87209.3	-
Hmgp004006	3,5,3'-Trihydroxy-7,4'-dimethoxyflavone (Ombuin)	Flavonoids	Flavonols	C17H14O7	331.08	316.05	330.074	[M+H]+	3	529-40-8	-	12655	-
Lmzp003012	3-Hydroxy-4',5,7-Trimethoxyflavanone	Flavonoids	Flavanonols	C18H18O6	331.12	161.06	330.11	[M+H]+	3	76792-94-4	-	211993	-
Wagp010556	2',4'-Dihydroxy-2,3',6'-Trimethoxychalcone	Flavonoids	Chalcones	C18H18O6	331.12	197.04	330.11	[M+H]+	3	100079-39-8	-	232148	-
Wcop004647	6a-methyl-10-methylene-5,11-dioxododecahydro-9H-9,11a-methanonaphtho[1',2':1,7]cyclohepta[1,2-b]oxirene-3-carboxylic acid	Terpenoids	Ditepenoids	C19H22O5	331.15	151.08	330.147	[M+H]+	3	-	-	1.15029e+06	-
Zmhp002496	Magnolignan D	Lignans and Coumarins	Lignans	C19H22O5	331.15	316.06	330.147	[M+H]+	3	-	-	67468.5	-
Wagp009556	Isoponcimarin	Lignans and Coumarins	Coumarins	C19H22O5	331.15	175.04	330.147	[M+H]+	3	-	-	24010.5	-
Wagp003727	Picrocrocin*	Others	Others	C16H26O7	331.18	169.12	330.168	[M+H]+	2	138-55-6	C17055	3.49102e+07	ko00999
pmp001284	Monopalmitin*	Lipids	Glycerol ester	C19H38O4	331.28	313.27	330.277	[M+H]+	1	542-44-9	-	78300.4	-
Layp000971	Hydroxymenisdaurin D	Alkaloids	Alkaloids	C14H21NO8	332.13	152.07	331.127	[M+H]+	1	-	-	9.80582e+06	-
Lcsp001437	Ala-Leu-Glu	Amino acids and derivatives	Amino acids and derivatives	C14H25N3O6	332.18	86.1	331.174	[M+H]+	1	-	-	1.70954e+06	-
Zbqp002641	4-amino-2-(1-amino-3-(((S)-1-carboxyethyl)amino)-3-oxopropyl)-6-methyl-3-oxoheptanoic acid	Amino acids and derivatives	Amino acids and derivatives	C14H25N3O6	332.18	86.1	331.174	[M+H]+	2	-	-	574043	-
Lcsp003090	Ser-Leu-Leu	Amino acids and derivatives	Amino acids and derivatives	C15H29N3O5	332.22	173.13	331.211	[M+H]+	2	10329-74-5	-	2.48787e+06	-
Zbtp004722	Mearnsetin	Flavonoids	Flavonols	C16H12O8	333.06	318.03	332.053	[M+H]+	3	16805-10-0	-	46081	-
MWS20201	1-O-Galloyl-β-D-glucose	Phenolic acids	Phenolic acids	C13H16O10	333.08	171.03	332.074	[M+H]+	3	58511-73-2	C01158	89110.2	ko00999,ko01061
Yshj000011	2,6-dimethoxy-4-hydroxyphenyl-1-O-beta-D-glucopyranoside	Others	Others	C14H20O9	333.12	171.06	332.111	[M+H]+	3	-	-	187992	-
Wagp007882	(R)-Marmin	Lignans and Coumarins	Coumarins	C19H24O5	333.17	163.04	332.162	[M+H]+	3	5980-09-6	-	21827.2	-
Lcsp001096	Ser-Ile-Asn	Amino acids and derivatives	Amino acids and derivatives	C13H24N4O6	333.18	173.13	332.17	[M+H]+	3	-	-	412390	-
Lmzp003064	(3R,4S,6R)-p-Menth-1-ene-3,6-diol-3-O-β-D-glucoside*	Terpenoids	Monoterpenoids	C16H28O7	333.19	153.13	332.183	[M+H]+	3	-	-	67483.2	-
Zbjp004247	2,6-Dimethyl-6-hydroxy-2,7-octadienyl-β-D-glucoside (Betulalbuside A; Betulabuside A)	Terpenoids	Monoterpenoids	C16H28O7	333.19	135.12	332.183	[M+H]+	2	64776-96-1	-	344157	-
Yaap003937	1,8-Epoxy-p-menthan-2-ol glucoside	Terpenoids	Monoterpenoids	C16H28O7	333.19	153.13	332.183	[M+H]+	3	155836-26-3	-	91054.9	-
Hmsp007962	[10]-Shogaol	Phenolic acids	Phenolic acids	C21H32O3	333.24	177.09	332.235	[M+H]+	1	36752-54-2	-	404198	-
Lcsp001306	Ser-Ile-Asp	Amino acids and derivatives	Amino acids and derivatives	C13H23N3O7	334.16	173.13	333.154	[M+H]+	3	-	-	1.17112e+06	-
pmp000025	Byakangelicin	Lignans and Coumarins	Coumarins	C17H18O7	335.11	231.03	334.105	[M+H]+	3	482-25-7	C09141	55499.1	-
Lasp013605	Acrophenone D	Phenolic acids	Phenolic acids	C19H26O5	335.19	207.07	334.178	[M+H]+	2	-	-	65999.6	-
pmf0289	Riboprine	Nucleotides and derivatives	Nucleotides and derivatives	C15H21N5O4	336.17	148.06	335.159	[M+H]+	3	7724-76-7	C16427	322306	ko00908,ko01110
Waptp08627	13,16-Docosadienamide	Lipids	Free fatty acids	C22H41NO	336.33	69.07	335.319	[M+H]+	1	-	-	17992.7	-
MWSmce151	Psoralidin	Lignans and Coumarins	Coumarins	C20H16O5	337.1	281.04	336.1	[M+H]+	3	18642-23-4	C10523	167079	-
pmp000350	Glabrone	Flavonoids	Isoflavones	C20H16O5	337.11	281.08	336.1	[M+H]+	1	60008-02-8	-	92041	-
Lahp009026	Lansamarin B	Lignans and Coumarins	Coumarins	C21H20O4	337.14	203.03	336.136	[M+H]+	3	-	-	79036	-
Lacp008012	3-Hydroxy-9-methoxy-10-(3,3-dimethylallyl)pterocarpene	Flavonoids	Isoflavones	C21H20O4	337.15	281.08	336.136	[M+H]+	2	-	-	45115	-
Hmxp004541	Columbamine	Alkaloids	Isoquinoline alkaloids	C20H20NO4+	338.14	323.11	338.139	[M]+	2	3621-36-1	C01795	47860.5	ko00950,ko01063,ko01110
Wcdp011414	Erucamide	Others	Others	C22H43NO	338.34	303.3	337.334	[M+H]+	3	112-84-5	-	30929.5	-
pmb1207	O-Feruloyl 3-hydroxycoumarin*	Lignans and Coumarins	Coumarins	C19H14O6	339.09	177.05	338.079	[M+H]+	3	-	-	2.52953e+06	-
MWSprf140	Daidzein Diacetate	Flavonoids	Isoflavones	C19H14O6	339.09	255.07	338.079	[M+H]+	2	3682-01-7	-	85722.3	-
Zmtp102902	α-Hydrojuglone glucoside	Quinones	Quinones	C16H18O8	339.11	177.05	338.1	[M+H]+	3	-	-	3.99739e+06	-
[truncated: 1,941 more rows]

## Sheet: Table 3. The Antibodies
Antibodies	SOURCE	IDENTIFIER
LAMP1	Abmart	TD7033	1:1000 for WB
OCCLUDIN	Affinity	DF7504	1:1000 for WB
ZO-1	Abmart	TA5145	1:1000 for WB
GPR43	Proteintech	19952-1-AP	1:1000 for WB
GAPDH	Cell Signalling Technology	2118T	1:1000 for WB
pmTOR	Cell Signalling Technology	2974T	1:1000 for WB
mTOR	Cell Signalling Technology	2972S	1:1000 for WB
PI3K	Cell Signalling Technology	4249T	1:1000 for WB
pAKT	Cell Signalling Technology	4060T	1:1000 for WB
AKT	Cell Signalling Technology	9272S	1:1000 for WB
P62	Cell Signalling Technology	5114T	1:1000 for WB
LC3B	Cell Signalling Technology	LC3B	1:1000 for WB
OCCLUDIN	Seryicebio	GB151981	1:1000 for IF
ZO-1	Seryicebio	GB111401	1:1000 for IF
